# Supplementary material for: Microbial Diversity of Bacteria Involved in Biomineralization Processes in Mine-Impacted Freshwaters
Source: Front Microbiol. 2021 Nov 22;12:778199. doi: 10.3389/fmicb.2021.778199 (PMC8645857; doi:10.3389/fmicb.2021.778199)
Supplement: Supplementary file 1 [file Data_Sheet_1.zip]

Archive with 2 entries (2 files):
- Data Sheet 1.docx
- Table 2.XLSX
