# Supplementary material for: Microbial Diversity of Bacteria Involved in Biomineralization Processes in Mine-Impacted Freshwaters
Source: Front Microbiol. 2021 Nov 22;12:778199. doi: 10.3389/fmicb.2021.778199 (PMC8645857; doi:10.3389/fmicb.2021.778199)
Supplement: Supplementary file 1 [file Data_Sheet_1.zip › Table 2.XLSX]

## Sheet: pred_metagenome_unstrat_descrip
function	description	N(2)	SG(2)
EC:1.1.1.1	Alcohol dehydrogenase	51146.2	20350.6
EC:1.1.1.100	3-oxoacyl-[acyl-carrier-protein] reductase	76997.9	33640.1
EC:1.1.1.103	L-threonine 3-dehydrogenase	10930	5388
EC:1.1.1.11	D-arabinitol 4-dehydrogenase	4	0
EC:1.1.1.122	D-threo-aldose 1-dehydrogenase	16	0
EC:1.1.1.125	2-deoxy-D-gluconate 3-dehydrogenase	22579.8	1787.21
EC:1.1.1.130	3-dehydro-L-gulonate 2-dehydrogenase	10752.2	9.73
EC:1.1.1.133	dTDP-4-dehydrorhamnose reductase	16044.5	7918.15
EC:1.1.1.136	UDP-N-acetylglucosamine 6-dehydrogenase	1690.8	1488.57
EC:1.1.1.137	Ribitol-5-phosphate 2-dehydrogenase	34	0
EC:1.1.1.14	L-iditol 2-dehydrogenase	1878.02	2184.01
EC:1.1.1.140	Sorbitol-6-phosphate 2-dehydrogenase	10784.7	345.73
EC:1.1.1.157	3-hydroxybutyryl-CoA dehydrogenase	16351.7	6102.94
EC:1.1.1.159	7-alpha-hydroxysteroid dehydrogenase	0.67	779
EC:1.1.1.169	2-dehydropantoate 2-reductase	38274.5	7286.27
EC:1.1.1.17	Mannitol-1-phosphate 5-dehydrogenase	10883.9	437
EC:1.1.1.173	L-rhamnose 1-dehydrogenase	9	0
EC:1.1.1.18	Inositol 2-dehydrogenase	224.86	965.95
EC:1.1.1.193	5-amino-6-(5-phosphoribosylamino)uracil reductase	15506.2	10094.4
EC:1.1.1.2	Alcohol dehydrogenase (NADP(+))	21.74	510.73
EC:1.1.1.202	1,3-propanediol dehydrogenase	200.84	3.57
EC:1.1.1.203	Uronate dehydrogenase	4	452
EC:1.1.1.205	IMP dehydrogenase	16450.5	10756.6
EC:1.1.1.206	Tropinone reductase I	0	3928
EC:1.1.1.215	Gluconate 2-dehydrogenase	10754.9	1236.2
EC:1.1.1.219	Dihydrokaempferol 4-reductase	55.5	1223.2
EC:1.1.1.22	UDP-glucose 6-dehydrogenase	15211.3	10615.9
EC:1.1.1.23	Histidinol dehydrogenase	26969.5	9689.67
EC:1.1.1.25	Shikimate dehydrogenase	27275	11085.6
EC:1.1.1.251	Galactitol-1-phosphate 5-dehydrogenase	10745	333
EC:1.1.1.26	Glyoxylate reductase	694.98	989.46
EC:1.1.1.261	sn-glycerol-1-phosphate dehydrogenase	608.97	1079.86
EC:1.1.1.262	4-hydroxythreonine-4-phosphate dehydrogenase	15342.6	9602.66
EC:1.1.1.264	L-idonate 5-dehydrogenase (NAD(P)(+))	10753	427
EC:1.1.1.267	1-deoxy-D-xylulose-5-phosphate reductoisomerase	16292.2	9598.89
EC:1.1.1.27	L-lactate dehydrogenase	12386.3	3417.96
EC:1.1.1.271	GDP-L-fucose synthase	2982.65	2826.13
EC:1.1.1.276	Serine 3-dehydrogenase (NADP(+))	5	779
EC:1.1.1.28	D-lactate dehydrogenase	23566.9	5276.89
EC:1.1.1.284	S-(hydroxymethyl)glutathione dehydrogenase	11373.4	6887.63
EC:1.1.1.29	Glycerate dehydrogenase	3166.05	1799.67
EC:1.1.1.290	4-phosphoerythronate dehydrogenase	12806	2800.2
EC:1.1.1.3	Homoserine dehydrogenase	27587.5	10591.6
EC:1.1.1.30	3-hydroxybutyrate dehydrogenase	129	5723
EC:1.1.1.302	2,5-diamino-6-(ribosylamino)-4(3H)-pyrimidinone 5'-phosphate reductase	262.66	3.34
EC:1.1.1.303	Diacetyl reductase ((R)-acetoin forming)	527	1202.5
EC:1.1.1.304	Diacetyl reductase ((S)-acetoin forming)	10784	779
EC:1.1.1.305	UDP-glucuronic acid oxidase (UDP-4-keto-hexauronic acid decarboxylating)	10756	0
EC:1.1.1.308	Sulfopropanediol 3-dehydrogenase	4.5	70
EC:1.1.1.31	3-hydroxyisobutyrate dehydrogenase	11958.9	10881.9
EC:1.1.1.310	(S)-sulfolactate dehydrogenase	0	427
EC:1.1.1.312	2-hydroxy-4-carboxymuconate semialdehyde hemiacetal dehydrogenase	5	0
EC:1.1.1.313	Sulfoacetaldehyde reductase	0	25
EC:1.1.1.320	Benzil reductase ((S)-benzoin forming)	76	92
EC:1.1.1.328	Nicotine blue oxidoreductase	0	9.5
EC:1.1.1.333	Decaprenylphospho-beta-D-erythro-pentofuranosid-2-ulose 2-reductase	0	274
EC:1.1.1.335	UDP-N-acetyl-2-amino-2-deoxyglucuronate dehydrogenase	190	648
EC:1.1.1.336	UDP-N-acetyl-D-mannosamine dehydrogenase	10913.8	72.17
EC:1.1.1.338	(2R)-3-sulfolactate dehydrogenase (NADP(+))	0	427
EC:1.1.1.339	dTDP-6-deoxy-L-talose 4-dehydrogenase (NAD(+))	233	0
EC:1.1.1.34	Hydroxymethylglutaryl-CoA reductase (NADPH)	131.33	1.67
EC:1.1.1.343	Phosphogluconate dehydrogenase (NAD(+)-dependent, decarboxylating)	13898.7	2423.73
EC:1.1.1.346	2,5-didehydrogluconate reductase (2-dehydro-L-gulonate-forming)	32242	2359.7
EC:1.1.1.35	3-hydroxyacyl-CoA dehydrogenase	22977.8	12637.9
EC:1.1.1.350	Ureidoglycolate dehydrogenase (NAD(+))	21495.7	9.73
EC:1.1.1.36	Acetoacetyl-CoA reductase	61	2097
EC:1.1.1.362	Aklaviketone reductase	5	0
EC:1.1.1.363	Glucose-6-phosphate dehydrogenase (NAD(P)(+))	13507.7	2868.73
EC:1.1.1.367	UDP-2-acetamido-2,6-beta-L-arabino-hexul-4-ose reductase	2085.74	6.73
EC:1.1.1.369	D-chiro-inositol 1-dehydrogenase	224.86	965.95
EC:1.1.1.37	Malate dehydrogenase	13294.7	8313.1
EC:1.1.1.370	Scyllo-inositol 2-dehydrogenase (NAD(+))	34	9
EC:1.1.1.371	Scyllo-inositol 2-dehydrogenase (NADP(+))	46.74	36.73
EC:1.1.1.373	Sulfolactaldehyde 3-reductase	10745	0
EC:1.1.1.374	UDP-N-acetylglucosamine 3-dehydrogenase	257.33	1.67
EC:1.1.1.376	L-arabinose 1-dehydrogenase (NAD(P)(+))	9	0
EC:1.1.1.377	L-rhamnose 1-dehydrogenase (NADP(+))	9	0
EC:1.1.1.378	L-rhamnose 1-dehydrogenase (NAD(P)(+))	9	0
EC:1.1.1.38	Malate dehydrogenase (oxaloacetate-decarboxylating)	24760.2	3760.38
EC:1.1.1.380	L-gulonate 5-dehydrogenase	10756.7	548.73
EC:1.1.1.381	3-hydroxy acid dehydrogenase	10749	0
EC:1.1.1.4	(R,R)-butanediol dehydrogenase	527	1202.5
EC:1.1.1.40	Malate dehydrogenase (oxaloacetate-decarboxylating) (NADP(+))	13700.7	8823.2
EC:1.1.1.41	Isocitrate dehydrogenase (NAD(+))	373.92	4422.89
EC:1.1.1.42	Isocitrate dehydrogenase (NADP(+))	15793.9	10688.6
EC:1.1.1.44	Phosphogluconate dehydrogenase (NADP(+)-dependent, decarboxylating)	13898.7	2423.73
EC:1.1.1.47	Glucose 1-dehydrogenase (NAD(P)(+))	7	25
EC:1.1.1.48	D-galactose 1-dehydrogenase	10	0
EC:1.1.1.49	Glucose-6-phosphate dehydrogenase (NADP(+))	13507.7	2868.73
EC:1.1.1.53	3-alpha(or 20-beta)-hydroxysteroid dehydrogenase	10	0
EC:1.1.1.56	Ribitol 2-dehydrogenase	7	0
EC:1.1.1.57	Fructuronate reductase	10853.5	2143.96
EC:1.1.1.58	Tagaturonate reductase	13039.7	836.73
EC:1.1.1.6	Glycerol dehydrogenase	34464.7	1025.46
EC:1.1.1.60	2-hydroxy-3-oxopropionate reductase	22028	503.96
EC:1.1.1.61	4-hydroxybutyrate dehydrogenase	10748.4	342
EC:1.1.1.67	Mannitol 2-dehydrogenase	0	25
EC:1.1.1.69	Gluconate 5-dehydrogenase	24767.1	2100.41
EC:1.1.1.76	(S,S)-butanediol dehydrogenase	10784	779
EC:1.1.1.77	Lactaldehyde reductase	99.24	1339.73
EC:1.1.1.79	Glyoxylate reductase (NADP(+))	10764	879
EC:1.1.1.81	Hydroxypyruvate reductase	11443.5	917
EC:1.1.1.83	D-malate dehydrogenase (decarboxylating)	14.24	926.73
EC:1.1.1.85	3-isopropylmalate dehydrogenase	16193	6400.67
EC:1.1.1.86	Ketol-acid reductoisomerase (NADP(+))	16346	5676.67
EC:1.1.1.87	Homoisocitrate dehydrogenase	131.33	1.67
EC:1.1.1.88	Hydroxymethylglutaryl-CoA reductase	199.5	623
EC:1.1.1.9	D-xylulose reductase	14	0
EC:1.1.1.90	Aryl-alcohol dehydrogenase	39	469
EC:1.1.1.93	Tartrate dehydrogenase	14.24	926.73
EC:1.1.1.94	Glycerol-3-phosphate dehydrogenase (NAD(P)(+))	16292.2	9970.89
EC:1.1.1.95	Phosphoglycerate dehydrogenase	20665.7	14515.5
EC:1.1.2.3	L-lactate dehydrogenase (cytochrome)	10745	1726.5
EC:1.1.2.4	D-lactate dehydrogenase (cytochrome)	1097	452
EC:1.1.2.8	Alcohol dehydrogenase (cytochrome c)	14	50
EC:1.1.3.15	(S)-2-hydroxy-acid oxidase	6609.78	2807.3
EC:1.1.3.41	Alditol oxidase	34	9.5
EC:1.1.5.2	Quinoprotein glucose dehydrogenase (PQQ, quinone)	10764	2051.2
EC:1.1.5.3	Glycerol-3-phosphate dehydrogenase	14096.4	5473.37
EC:1.1.5.4	Malate dehydrogenase (quinone)	21625	1390.7
EC:1.1.5.6	Formate dehydrogenase-N	10745	0
EC:1.1.5.8	Quinate dehydrogenase (quinone)	10750	1222.2
EC:1.1.9.1	Alcohol dehydrogenase (azurin)	15	34
EC:1.1.98.2	Glucose-6-phosphate dehydrogenase (coenzyme-F420)	126	274
EC:1.1.98.3	Decaprenylphospho-beta-D-ribofuranose 2-dehydrogenase	0	274
EC:1.1.99.1	Choline dehydrogenase	10762	6465.2
EC:1.1.99.21	D-sorbitol dehydrogenase (acceptor)	4	0
EC:1.1.99.28	Glucose-fructose oxidoreductase	5	25
EC:1.1.99.3	Gluconate 2-dehydrogenase (acceptor)	42980	1708
EC:1.1.99.31	(S)-mandelate dehydrogenase	10745	854
EC:1.10.2.2	Quinol--cytochrome-c reductase	40.67	5960
EC:1.10.3.12	Menaquinol oxidase (H(+)-transporting)	520	368
EC:1.10.9.1	Plastoquinol--plastocyanin reductase	124.88	42.25
EC:1.11.1.10	Chloride peroxidase	12319.7	2148.94
EC:1.11.1.15	Peroxiredoxin	45853.8	22538.8
EC:1.11.1.19	Dye decolorizing peroxidase	0	9.5
EC:1.11.1.21	Catalase peroxidase	11510.3	4867.67
EC:1.11.1.5	Cytochrome-c peroxidase	41.34	892
EC:1.11.1.6	Catalase	22981.1	7864.1
EC:1.11.1.9	Glutathione peroxidase	27625.4	15813.5
EC:1.11.2.4	Fatty-acid peroxygenase	37.42	9
EC:1.12.1.2	Hydrogen dehydrogenase	534	442
EC:1.12.1.3	Hydrogen dehydrogenase (NADP(+))	8795.92	3155.48
EC:1.12.1.4	Hydrogenase (NAD(+), ferredoxin)	0	0.75
EC:1.12.2.1	Cytochrome-c3 hydrogenase	1278	0
EC:1.12.5.1	Hydrogen:quinone oxidoreductase	2.68	0
EC:1.12.7.2	Ferredoxin hydrogenase	2171.92	916.46
EC:1.12.98.1	Coenzyme F420 hydrogenase	672.64	13.36
EC:1.12.99.6	Hydrogenase (acceptor)	5244.24	2070.79
EC:1.13.11.1	Catechol 1,2-dioxygenase	9	804
EC:1.13.11.11	Tryptophan 2,3-dioxygenase	24	5143
EC:1.13.11.15	3,4-dihydroxyphenylacetate 2,3-dioxygenase	5.74	427.73
EC:1.13.11.16	3-carboxyethylcatechol 2,3-dioxygenase	0	427
EC:1.13.11.2	Catechol 2,3-dioxygenase	157	400.5
EC:1.13.11.27	4-hydroxyphenylpyruvate dioxygenase	10948	6415.2
EC:1.13.11.3	Protocatechuate 3,4-dioxygenase	8	2459.4
EC:1.13.11.4	Gentisate 1,2-dioxygenase	0	1239
EC:1.13.11.49	Chlorite O(2)-lyase	130	400.5
EC:1.13.11.5	Homogentisate 1,2-dioxygenase	190	5168
EC:1.13.11.53	Acireductone dioxygenase (Ni(2+)-requiring)	10841	4472
EC:1.13.11.54	Acireductone dioxygenase (Fe(2+)-requiring)	10841	4472
EC:1.13.11.57	Gallate dioxygenase	10745	0
EC:1.13.11.6	3-hydroxyanthranilate 3,4-dioxygenase	0	4355
EC:1.13.11.79	5,6-dimethylbenzimidazole synthase	40	25
EC:1.13.11.8	Protocatechuate 4,5-dioxygenase	10	9
EC:1.13.11.9	2,5-dihydroxypyridine 5,6-dioxygenase	0	427
EC:1.13.12.16	Nitronate monooxygenase	1441.17	5162.2
EC:1.14.11.17	Taurine dioxygenase	9	2085.2
EC:1.14.11.18	Phytanoyl-CoA dioxygenase	4	427
EC:1.14.11.2	Procollagen-proline dioxygenase	111	125
EC:1.14.11.33	DNA oxidative demethylase	10769	1221
EC:1.14.11.47	50S ribosomal protein L16 3-hydroxylase	21499	5615.2
EC:1.14.12.1	Anthranilate 1,2-dioxygenase (deaminating, decarboxylating)	8	854
EC:1.14.12.10	Benzoate 1,2-dioxygenase	18	477
EC:1.14.12.17	Nitric oxide dioxygenase	10933	2545.2
EC:1.14.13.1	Salicylate 1-monooxygenase	7	427
EC:1.14.13.113	FAD-dependent urate hydroxylase	10745	1222.2
EC:1.14.13.114	6-hydroxynicotinate 3-monooxygenase	0	427
EC:1.14.13.127	3-(3-hydroxy-phenyl)propanoic acid hydroxylase	9	1281
EC:1.14.13.129	Beta-carotene 3-hydroxylase	139	25
EC:1.14.13.142	3-ketosteroid 9-alpha-monooxygenase	0	25
EC:1.14.13.148	Trimethylamine monooxygenase	0	779
EC:1.14.13.149	Phenylacetyl-CoA 1,2-epoxidase	8	854
EC:1.14.13.165	Nitric-oxide synthase (NAD(P)H)	96	92
EC:1.14.13.172	Salicylate 5-hydroxylase	0	854
EC:1.14.13.2	4-hydroxybenzoate 3-monooxygenase	9	394
EC:1.14.13.22	Cyclohexanone monooxygenase	0	1607.2
EC:1.14.13.40	Anthraniloyl-CoA monooxygenase	0	427
EC:1.14.13.59	L-lysine N(6)-monooxygenase (NADPH)	21490	1674.2
EC:1.14.13.82	Vanillate monooxygenase	10802	4077.4
EC:1.14.13.83	Precorrin-3B synthase	16	0
EC:1.14.13.9	Kynurenine 3-monooxygenase	0	3928
EC:1.14.14.5	Alkanesulfonate monooxygenase	21499	1649.2
EC:1.14.14.9	4-hydroxyphenylacetate 3-monooxygenase	557	200
EC:1.14.15.3	Alkane 1-monooxygenase	0	5972.4
EC:1.14.15.7	Choline monooxygenase	4	3913
EC:1.14.16.1	Phenylalanine 4-monooxygenase	52	4766
EC:1.14.19.1	Stearoyl-CoA 9-desaturase	162	6812.4
EC:1.14.19.2	Stearoyl-[acyl-carrier-protein] 9-desaturase	134	25
EC:1.14.19.3	Acyl-CoA 6-desaturase	0	5150.2
EC:1.14.19.9	Tryptophan 7-halogenase	5	0
EC:1.14.99.46	Pyrimidine monooxygenase	10745	25
EC:1.14.99.48	Heme oxygenase (staphylobilin-producing)	571.88	49.25
EC:1.15.1.1	Superoxide dismutase	17935	19022.9
EC:1.15.1.2	Superoxide reductase	3267.21	2292.19
EC:1.16.1.1	Mercury(II) reductase	0	894
EC:1.16.1.3	Aquacobalamin reductase	10745	0
EC:1.16.1.9	Ferric-chelate reductase (NADPH)	10745	0
EC:1.16.3.1	Ferroxidase	11928.8	8792.21
EC:1.16.3.2	Bacterial non-heme ferritin	15411.5	2587.11
EC:1.16.8.1	Cob(II)yrinic acid a,c-diamide reductase	7	0
EC:1.17.1.1	CDP-4-dehydro-6-deoxyglucose reductase	52	1746
EC:1.17.1.2	4-hydroxy-3-methylbut-2-enyl diphosphate reductase	16352.2	9690.89
EC:1.17.1.4	Xanthine dehydrogenase	24397.5	533.21
EC:1.17.1.8	4-hydroxy-tetrahydrodipicolinate reductase	17341	11148.9
EC:1.17.2.1	Nicotinate dehydrogenase (cytochrome)	0	854
EC:1.17.4.1	Ribonucleoside-diphosphate reductase	48514.5	21640.3
EC:1.17.4.2	Ribonucleoside-triphosphate reductase	17167.3	2748.09
EC:1.17.7.1	(E)-4-hydroxy-3-methylbut-2-enyl-diphosphate synthase (ferredoxin)	16292.2	9634.89
EC:1.17.7.3	(E)-4-hydroxy-3-methylbut-2-enyl-diphosphate synthase (flavodoxin)	16292.2	9634.89
EC:1.17.99.6	Epoxyqueuosine reductase	13996.5	8674.43
EC:1.18.1.1	Rubredoxin--NAD(+) reductase	0	1247.2
EC:1.18.1.2	Ferredoxin--NADP(+) reductase	14679.6	13847.5
EC:1.18.1.3	Ferredoxin--NAD(+) reductase	26	4422.2
EC:1.18.6.1	Nitrogenase	6426.87	4709.89
EC:1.2.1.10	Acetaldehyde dehydrogenase (acetylating)	14524.1	2766.21
EC:1.2.1.11	Aspartate-semialdehyde dehydrogenase	16467	10907.6
EC:1.2.1.12	Glyceraldehyde-3-phosphate dehydrogenase (phosphorylating)	28643.9	11929
EC:1.2.1.16	Succinate-semialdehyde dehydrogenase (NAD(P)(+))	33806.2	8654.54
EC:1.2.1.18	Malonate-semialdehyde dehydrogenase (acetylating)	805.74	7311.93
EC:1.2.1.19	Aminobutyraldehyde dehydrogenase	7	0
EC:1.2.1.2	Formate dehydrogenase	27162.1	4202.98
EC:1.2.1.20	Glutarate-semialdehyde dehydrogenase	23061.2	8654.54
EC:1.2.1.21	Glycolaldehyde dehydrogenase	10750.7	0.73
EC:1.2.1.22	Lactaldehyde dehydrogenase	10750.7	0.73
EC:1.2.1.24	Succinate-semialdehyde dehydrogenase (NAD(+))	10745	0
EC:1.2.1.27	Methylmalonate-semialdehyde dehydrogenase (CoA acylating)	805.74	7311.93
EC:1.2.1.3	Aldehyde dehydrogenase (NAD(+))	1624.71	8496.13
EC:1.2.1.32	Aminomuconate-semialdehyde dehydrogenase	0	4355
EC:1.2.1.38	N-acetyl-gamma-glutamyl-phosphate reductase	16136.5	9982.67
EC:1.2.1.39	Phenylacetaldehyde dehydrogenase	4	427
EC:1.2.1.4	Aldehyde dehydrogenase (NADP(+))	147	427
EC:1.2.1.41	Glutamate-5-semialdehyde dehydrogenase	16348	5690.67
EC:1.2.1.43	Formate dehydrogenase (NADP(+))	1165.93	101.25
EC:1.2.1.46	Formaldehyde dehydrogenase	135.33	1.67
EC:1.2.1.54	Gamma-guanidinobutyraldehyde dehydrogenase	0	25
EC:1.2.1.58	Phenylglyoxylate dehydrogenase (acylating)	9	0
EC:1.2.1.59	Glyceraldehyde-3-phosphate dehydrogenase (NAD(P)(+)) (phosphorylating)	136.66	3.34
EC:1.2.1.60	5-carboxymethyl-2-hydroxymuconic-semialdehyde dehydrogenase	0	436.5
EC:1.2.1.68	Coniferyl-aldehyde dehydrogenase	4	6397.4
EC:1.2.1.70	Glutamyl-tRNA reductase	13557	6942.67
EC:1.2.1.71	Succinylglutamate-semialdehyde dehydrogenase	10759	1173
EC:1.2.1.72	Erythrose-4-phosphate dehydrogenase	10769	410
EC:1.2.1.76	Succinate-semialdehyde dehydrogenase (acetylating)	1.5	9
EC:1.2.1.79	Succinate-semialdehyde dehydrogenase (NADP(+))	23061.2	8654.54
EC:1.2.1.8	Betaine-aldehyde dehydrogenase	10773	1592.2
EC:1.2.1.81	Sulfoacetaldehyde dehydrogenase (acylating)	0	72
EC:1.2.1.85	2-hydroxymuconate-6-semialdehyde dehydrogenase	0	4355
EC:1.2.1.87	Propanal dehydrogenase (CoA-propanoylating)	45.24	2445.73
EC:1.2.1.88	L-glutamate gamma-semialdehyde dehydrogenase	12036.6	8487.68
EC:1.2.1.9	Glyceraldehyde-3-phosphate dehydrogenase (NADP(+))	512.42	887.57
EC:1.2.3.3	Pyruvate oxidase	5	0
EC:1.2.4.1	Pyruvate dehydrogenase (acetyl-transferring)	16100.8	17658.7
EC:1.2.4.2	Oxoglutarate dehydrogenase (succinyl-transferring)	11241	6999.7
EC:1.2.4.4	3-methyl-2-oxobutanoate dehydrogenase (2-methylpropanoyl-transferring)	787.5	7386
EC:1.2.5.1	Pyruvate dehydrogenase (quinone)	10763	710.5
EC:1.2.7.1	Pyruvate synthase	20151.8	7513.14
EC:1.2.7.10	Oxalate oxidoreductase	0	1876
EC:1.2.7.11	2-oxoacid oxidoreductase (ferredoxin)	18214.1	12077.3
EC:1.2.7.3	2-oxoglutarate synthase	28569	17060.3
EC:1.2.7.4	Carbon-monoxide dehydrogenase (ferredoxin)	3993.16	2918.78
EC:1.2.7.5	Aldehyde ferredoxin oxidoreductase	4560.28	565.32
EC:1.2.7.7	3-methyl-2-oxobutanoate dehydrogenase (ferredoxin)	401.99	5.01
EC:1.2.7.8	Indolepyruvate ferredoxin oxidoreductase	8897.91	11081.8
EC:1.2.99.2	Carbon-monoxide dehydrogenase (acceptor)	10646.8	5361.97
EC:1.2.99.5	Formylmethanofuran dehydrogenase	3229.18	575.7
EC:1.2.99.7	Aldehyde dehydrogenase (FAD-independent)	949.88	486.25
EC:1.20.4.1	Arsenate reductase (glutaredoxin)	29216.5	13189.4
EC:1.20.4.3	Mycoredoxin	5.5	9.5
EC:1.21.4.1	D-proline reductase (dithiol)	358	2889.45
EC:1.21.4.2	Glycine reductase	633	4312.34
EC:1.21.4.4	Betaine reductase	135	85.89
EC:1.21.98.1	Cyclic dehypoxanthinyl futalosine synthase	1356.29	99.98
EC:1.3.1.1	Dihydrouracil dehydrogenase (NAD(+))	1079.8	2388.82
EC:1.3.1.10	Enoyl-[acyl-carrier-protein] reductase (NADPH, Si-specific)	3089.67	8735.7
EC:1.3.1.101	2,3-bis-O-geranylgeranyl-sn-glycerol 1-phosphate reductase (NAD(P)H)	262.66	28.34
EC:1.3.1.104	Enoyl-[acyl-carrier-protein] reductase	130	92
EC:1.3.1.106	Cobalt-precorrin-6A reductase	2235.42	1447.44
EC:1.3.1.12	Prephenate dehydrogenase	16043.5	4171.47
EC:1.3.1.14	Dihydroorotate dehydrogenase (NAD(+))	5545.37	2949.86
EC:1.3.1.25	1,6-dihydroxycyclohexa-2,4-diene-1-carboxylate dehydrogenase	9	25
EC:1.3.1.28	2,3-dihydro-2,3-dihydroxybenzoate dehydrogenase	0	779
EC:1.3.1.31	2-enoate reductase	200.9	1752.89
EC:1.3.1.34	2,4-dienoyl-CoA reductase (NADPH)	11316.9	6452.65
EC:1.3.1.43	Arogenate dehydrogenase	12	9
EC:1.3.1.44	Trans-2-enoyl-CoA reductase (NAD(+))	10840	1292
EC:1.3.1.45	2'-hydroxyisoflavone reductase	20	3913
EC:1.3.1.54	Precorrin-6A reductase	2235.42	1447.44
EC:1.3.1.74	2-alkenal reductase (NAD(P)(+))	9.5	0
EC:1.3.1.76	Precorrin-2 dehydrogenase	24310.4	3491.56
EC:1.3.1.9	Enoyl-[acyl-carrier-protein] reductase (NADH)	18800	13212.6
EC:1.3.1.98	UDP-N-acetylmuramate dehydrogenase	16707	9636.56
EC:1.3.3.11	Pyrroloquinoline-quinone synthase	10749.7	452
EC:1.3.3.3	Coproporphyrinogen oxidase	11062	6599.2
EC:1.3.3.4	Protoporphyrinogen oxidase	2171	1751.5
EC:1.3.3.6	Acyl-CoA oxidase	0	283.5
EC:1.3.5.1	Succinate dehydrogenase (quinone)	27832.9	17445.4
EC:1.3.5.2	Dihydroorotate dehydrogenase (quinone)	10921.7	6711.7
EC:1.3.5.3	Protoporphyrinogen IX dehydrogenase (menaquinone)	11520.5	246.5
EC:1.3.5.4	Fumarate reductase (quinol)	72559.1	18638.4
EC:1.3.7.11	2,3-bis-O-geranylgeranyl-sn-glycero-phospholipid reductase	262.66	28.34
EC:1.3.8.1	Short-chain acyl-CoA dehydrogenase	2752.54	3527.9
EC:1.3.8.12	(2S)-methylsuccinyl-CoA dehydrogenase	5	0
EC:1.3.8.4	Isovaleryl-CoA dehydrogenase	33	6390.2
EC:1.3.8.6	Glutaryl-CoA dehydrogenase (ETF)	162	5193
EC:1.3.8.7	Medium-chain acyl-CoA dehydrogenase	718.88	11869.9
EC:1.3.8.8	Long-chain-acyl-CoA dehydrogenase	0	2444.4
EC:1.3.98.1	Dihydroorotate oxidase (fumarate)	2520.67	2049.89
EC:1.3.99.16	Isoquinoline 1-oxidoreductase	77.34	916
EC:1.3.99.22	Coproporphyrinogen dehydrogenase	42015.3	15622.1
EC:1.3.99.26	All-trans-zeta-carotene desaturase	313.5	681
EC:1.3.99.28	Phytoene desaturase (neurosporene-forming)	313.5	681
EC:1.3.99.29	Phytoene desaturase (zeta-carotene-forming)	313.5	681
EC:1.3.99.31	Phytoene desaturase (lycopene-forming)	313.5	681
EC:1.3.99.32	Glutaryl-CoA dehydrogenase (acceptor)	124.88	13.25
EC:1.3.99.4	3-oxosteroid 1-dehydrogenase	10	274
EC:1.3.99.5	3-oxo-5-alpha-steroid 4-dehydrogenase (acceptor)	0	4
EC:1.4.1.1	Alanine dehydrogenase	5095.74	7222.63
EC:1.4.1.11	L-erythro-3,5-diaminohexanoate dehydrogenase	213.74	120.73
EC:1.4.1.13	Glutamate synthase (NADPH)	34815.8	22317.8
EC:1.4.1.14	Glutamate synthase (NADH)	34815.8	22317.8
EC:1.4.1.16	Diaminopimelate dehydrogenase	2087.5	1542
EC:1.4.1.2	Glutamate dehydrogenase	584	5228.89
EC:1.4.1.21	Aspartate dehydrogenase	2038.33	1659.87
EC:1.4.1.24	3-dehydroquinate synthase II	770.33	1.67
EC:1.4.1.3	Glutamate dehydrogenase (NAD(P)(+))	408.83	2060.87
EC:1.4.1.4	Glutamate dehydrogenase (NADP(+))	16912	6749.27
EC:1.4.1.9	Leucine dehydrogenase	394.62	4846.98
EC:1.4.3.16	L-aspartate oxidase	15576.7	5593.89
EC:1.4.3.19	Glycine oxidase	141	2131.2
EC:1.4.3.4	Monoamine oxidase	195	1180.57
EC:1.4.3.5	Pyridoxal 5'-phosphate synthase	13094.5	8226.7
EC:1.4.4.2	Glycine dehydrogenase (aminomethyl-transferring)	16266.2	9591.24
EC:1.4.7.1	Glutamate synthase (ferredoxin)	734.62	460.73
EC:1.4.9.1	Methylamine dehydrogenase (amicyanin)	15	854
EC:1.4.9.2	Aralkylamine dehydrogenase (azurin)	0	427
EC:1.4.99.6	D-arginine dehydrogenase	5	436
EC:1.5.1.1	(NAD(P)H)	4	0
EC:1.5.1.10	Saccharopine dehydrogenase (NADP(+), L-glutamate-forming)	47	0
EC:1.5.1.2	Pyrroline-5-carboxylate reductase	38022	10303.5
EC:1.5.1.20	Methylenetetrahydrofolate reductase (NAD(P)H)	13741.5	9127.18
EC:1.5.1.28	Opine dehydrogenase	34.5	628
EC:1.5.1.3	Dihydrofolate reductase	14004.7	8825.64
EC:1.5.1.33	Pteridine reductase	29.5	3928
EC:1.5.1.34	6,7-dihydropteridine reductase	26	1222.2
EC:1.5.1.38	FMN reductase (NADPH)	11058.5	2568.7
EC:1.5.1.39	FMN reductase (NAD(P)H)	215.74	845.73
EC:1.5.1.41	Riboflavin reductase (NAD(P)H)	10745	0
EC:1.5.1.45	FAD reductase (NAD(P)H)	34	0
EC:1.5.1.47	Dihydromethanopterin reductase (NAD(P)(+))	7	0
EC:1.5.1.5	Methylenetetrahydrofolate dehydrogenase (NADP(+))	16538	9778.56
EC:1.5.1.7	Saccharopine dehydrogenase (NAD(+), L-lysine-forming)	1729.55	2075
EC:1.5.1.8	Saccharopine dehydrogenase (NADP(+), L-lysine-forming)	47	0
EC:1.5.1.9	Saccharopine dehydrogenase (NAD(+), L-glutamate-forming)	47	0
EC:1.5.3.1	Sarcosine oxidase	2112.62	1570.21
EC:1.5.5.1	Electron-transferring-flavoprotein dehydrogenase	462	7007.2
EC:1.5.5.2	Proline dehydrogenase	11426	6412.7
EC:1.5.98.1	Methylenetetrahydromethanopterin dehydrogenase	131.33	1.67
EC:1.5.98.2	5,10-methylenetetrahydromethanopterin reductase	136.83	1.67
EC:1.5.99.15	Dihydromethanopterin reductase (acceptor)	131.33	1.67
EC:1.6.1.1	NAD(P)(+) transhydrogenase (Si-specific)	10745	1247.2
EC:1.6.1.2	NAD(P)(+) transhydrogenase (Re/Si-specific)	22043	20439.6
EC:1.6.3.3	NADH oxidase (H(2)O(2)-forming)	131.33	1.67
EC:1.6.5.2	NAD(P)H dehydrogenase (quinone)	34120.5	11563.9
EC:1.6.5.3	NADH:ubiquinone reductase (H(+)-translocating)	151365	85531.5
EC:1.6.5.5	NADPH:quinone reductase	10996.7	3348.43
EC:1.6.99.1	NADPH dehydrogenase	101.74	806.73
EC:1.6.99.3	NADH dehydrogenase	13644.3	13766.2
EC:1.7.1.13	PreQ(1) synthase	13764.4	8429.68
EC:1.7.1.15	Nitrite reductase (NADH)	32391	3092.7
EC:1.7.1.7	GMP reductase	10855	104
EC:1.7.2.1	Nitrite reductase (NO-forming)	55	4443
EC:1.7.2.2	Nitrite reductase (cytochrome; ammonia-forming)	3310.74	1461.73
EC:1.7.2.3	Trimethylamine-N-oxide reductase (cytochrome c)	0	433
EC:1.7.2.4	Nitrous-oxide reductase	31	517
EC:1.7.2.5	Nitric-oxide reductase (cytochrome c)	1145.55	4665.25
EC:1.7.7.1	Ferredoxin--nitrite reductase	202.83	1155.62
EC:1.7.99.1	Hydroxylamine reductase	17611.5	5548.05
EC:1.7.99.4	Nitrate reductase	43623.6	3659.89
EC:1.8.1.15	Mycothione reductase	0	274
EC:1.8.1.2	Assimilatory sulfite reductase (NADPH)	22239	8525.4
EC:1.8.1.4	Dihydrolipoyl dehydrogenase	18729.4	18682.6
EC:1.8.1.7	Glutathione-disulfide reductase	11299.7	3244.54
EC:1.8.1.8	Protein-disulfide reductase	25097	14776.4
EC:1.8.1.9	Thioredoxin-disulfide reductase	22586.1	13463.4
EC:1.8.2.2	Thiosulfate dehydrogenase	24	1306
EC:1.8.2.4	Dimethyl sulfide:cytochrome c2 reductase	0	25
EC:1.8.4.11	Peptide-methionine (S)-S-oxide reductase	49045.3	9715.29
EC:1.8.4.12	Peptide-methionine (R)-S-oxide reductase	39900.5	10020.6
EC:1.8.4.8	Phosphoadenylyl-sulfate reductase (thioredoxin)	12155.8	2004.54
EC:1.8.5.2	Thiosulfate dehydrogenase (quinone)	489.8	407.5
EC:1.8.5.3	Dimethylsulfoxide reductase	21524.7	489.73
EC:1.8.7.1	Assimilatory sulfite reductase (ferredoxin)	185.59	481
EC:1.8.98.1	CoB--CoM heterodisulfide reductase	4719.28	114.11
EC:1.8.99.2	Adenylyl-sulfate reductase	4082.08	1909.96
EC:1.8.99.3	Hydrogensulfite reductase	2421.76	102.5
EC:1.8.99.5	Dissimilatory sulfite reductase	2421.76	102.5
EC:1.9.3.1	Cytochrome-c oxidase	2226.17	24417.5
EC:1.97.1.4	[Formate-C-acetyltransferase]-activating enzyme	61424.5	11055.6
EC:1.97.1.9	Selenate reductase	11427.1	858.98
EC:2.1.1.10	Homocysteine S-methyltransferase	246.5	490
EC:2.1.1.107	Uroporphyrinogen-III C-methyltransferase	46186.7	8048.56
EC:2.1.1.13	Methionine synthase	22134.2	11810.4
EC:2.1.1.130	Precorrin-2 C(20)-methyltransferase	4447.37	2158.97
EC:2.1.1.131	Precorrin-3B C(17)-methyltransferase	2616.87	986.86
EC:2.1.1.132	Precorrin-6B C(5,15)-methyltransferase (decarboxylating)	3341.88	1558
EC:2.1.1.133	Precorrin-4 C(11)-methyltransferase	2609.87	1011.86
EC:2.1.1.14	5-methyltetrahydropteroyltriglutamate--homocysteine S-methyltransferase	32998.7	2631.04
EC:2.1.1.144	Trans-aconitate 2-methyltransferase	15	1206.75
EC:2.1.1.148	Thymidylate synthase (FAD)	2955.45	888.17
EC:2.1.1.151	Cobalt-factor II C(20)-methyltransferase	4447.37	2158.97
EC:2.1.1.152	Precorrin-6A synthase (deacetylating)	5	274
EC:2.1.1.163	Demethylmenaquinone methyltransferase	15836	8922.1
EC:2.1.1.166	23S rRNA (uridine(2552)-2'-O)-methyltransferase	11648.8	6404.87
EC:2.1.1.17	Phosphatidylethanolamine N-methyltransferase	7	15
EC:2.1.1.170	16S rRNA (guanine(527)-N(7))-methyltransferase	16299.7	9634.89
EC:2.1.1.171	16S rRNA (guanine(966)-N(2))-methyltransferase	12007.9	6732.7
EC:2.1.1.172	16S rRNA (guanine(1207)-N(2))-methyltransferase	21627	6108.7
EC:2.1.1.173	23S rRNA (guanine(2445)-N(2))-methyltransferase	10745	5175.2
EC:2.1.1.176	16S rRNA (cytosine(967)-C(5))-methyltransferase	14002	9334.89
EC:2.1.1.177	23S rRNA (pseudouridine(1915)-N(3))-methyltransferase	15620.8	9277.14
EC:2.1.1.178	16S rRNA (cytosine(1407)-C(5))-methyltransferase	11389.5	25
EC:2.1.1.179	16S rRNA (guanine(1405)-N(7))-methyltransferase	6	0
EC:2.1.1.181	23S rRNA (adenine(1618)-N(6))-methyltransferase	10769	25
EC:2.1.1.182	16S rRNA (adenine(1518)-N(6)/adenine(1519)-N(6))-dimethyltransferase	16433	9167.56
EC:2.1.1.184	23S rRNA (adenine(2085)-N(6))-dimethyltransferase	0	9.5
EC:2.1.1.185	23S rRNA (guanosine(2251)-2'-O)-methyltransferase	16298.4	9637.89
EC:2.1.1.186	23S rRNA (cytidine(2498)-2'-O)-methyltransferase	11477.5	3953
EC:2.1.1.187	23S rRNA (guanine(745)-N(1))-methyltransferase	11500	1863.2
EC:2.1.1.189	23S rRNA (uracil(747)-C(5))-methyltransferase	10745.7	9.5
EC:2.1.1.190	23S rRNA (uracil(1939)-C(5))-methyltransferase	16659.2	9517.73
EC:2.1.1.191	23S rRNA (cytosine(1962)-C(5))-methyltransferase	17340.5	7714.71
EC:2.1.1.192	23S rRNA (adenine(2503)-C(2))-methyltransferase	16903.3	10147.9
EC:2.1.1.193	16S rRNA (uracil(1498)-N(3))-methyltransferase	16286.7	9625.39
EC:2.1.1.195	Cobalt-precorrin-5B (C(1))-methyltransferase	4502.87	1867.86
EC:2.1.1.196	Cobalt-precorrin-6B (C(15))-methyltransferase (decarboxylating)	988.49	533.86
EC:2.1.1.197	Malonyl-[acyl-carrier protein] O-methyltransferase	11451.4	6469.93
EC:2.1.1.198	16S rRNA (cytidine(1402)-2'-O)-methyltransferase	18573.2	11627.9
EC:2.1.1.199	16S rRNA (cytosine(1402)-N(4))-methyltransferase	16548.5	9848.62
EC:2.1.1.200	tRNA (cytidine(32)/uridine(32)-2'-O)-methyltransferase	10745	5175.2
EC:2.1.1.201	2-methoxy-6-polyprenyl-1,4-benzoquinol methylase	15836	8922.1
EC:2.1.1.206	tRNA (cytidine(56)-2'-O)-methyltransferase	131.33	1.67
EC:2.1.1.207	tRNA (cytidine(34)-2'-O)-methyltransferase	13994.7	7805.89
EC:2.1.1.213	tRNA (guanine(10)-N(2))-dimethyltransferase	131.33	1.67
EC:2.1.1.215	tRNA (guanine(26)-N(2)/guanine(27)-N(2))-dimethyltransferase	131.33	1.67
EC:2.1.1.216	tRNA (guanine(26)-N(2))-dimethyltransferase	131.33	1.67
EC:2.1.1.217	tRNA (adenine(22)-N(1))-methyltransferase	2528.04	1393.19
EC:2.1.1.219	tRNA (adenine(57)-N(1)/adenine(58)-N(1))-methyltransferase	644.5	283.5
EC:2.1.1.220	tRNA (adenine(58)-N(1))-methyltransferase	644.5	283.5
EC:2.1.1.222	2-polyprenyl-6-hydroxyphenol methylase	11183	6418.2
EC:2.1.1.223	tRNA(1)(Val) (adenine(37)-N(6))-methyltransferase	13385.5	1658.89
EC:2.1.1.224	23S rRNA (adenine(2503)-C(8))-methyltransferase	0	9
EC:2.1.1.226	23S rRNA (cytidine(1920)-2'-O)-methyltransferase	3328.54	2468.36
EC:2.1.1.227	16S rRNA (cytidine(1409)-2'-O)-methyltransferase	3328.54	2468.36
EC:2.1.1.228	tRNA (guanine(37)-N(1))-methyltransferase	16564.4	9638.23
EC:2.1.1.242	16S rRNA (guanine(1516)-N(2))-methyltransferase	10745	1247.2
EC:2.1.1.245	Co-methyltransferase	1548.08	1180.46
EC:2.1.1.246	methyltransferase	789.61	541.88
EC:2.1.1.247	methyltransferase	131.33	1.67
EC:2.1.1.248	[Methylamine--corrinoid protein] Co-methyltransferase	720.32	40.68
EC:2.1.1.249	[Dimethylamine--corrinoid protein] Co-methyltransferase	661.98	10.02
EC:2.1.1.250	[Trimethylamine--corrinoid protein] Co-methyltransferase	4340.42	321.84
EC:2.1.1.251	Methylated-thiol--coenzyme M methyltransferase	131.33	1.67
EC:2.1.1.257	tRNA (pseudouridine(54)-N(1))-methyltransferase	131.33	3914.67
EC:2.1.1.258	Co-methyltransferase	576.88	586.89
EC:2.1.1.264	23S rRNA (guanine(2069)-N(7))-methyltransferase	10745	5175.2
EC:2.1.1.265	Tellurite methyltransferase	10745	4
EC:2.1.1.266	23S rRNA (adenine(2030)-N(6))-methyltransferase	10878.5	6394.2
EC:2.1.1.271	Cobalt-precorrin-4 methyltransferase	2609.87	1011.86
EC:2.1.1.289	Cobalt-precorrin-7 (C(5))-methyltransferase	961.49	533.86
EC:2.1.1.297	Peptide chain release factor N(5)-glutamine methyltransferase	16429	9096.56
EC:2.1.1.298	Ribosomal protein L3 N(5)-glutamine methyltransferase	10780	5615.2
EC:2.1.1.33	tRNA (guanine(46)-N(7))-methyltransferase	15619.2	9073.39
EC:2.1.1.34	tRNA (guanosine(18)-2'-O)-methyltransferase	11574	1000
EC:2.1.1.35	tRNA (uracil(54)-C(5))-methyltransferase	10847.7	1339.2
EC:2.1.1.37	DNA (cytosine-5-)-methyltransferase	8488.84	5098.25
EC:2.1.1.45	Thymidylate synthase	13470.3	8723.83
EC:2.1.1.61	tRNA (5-methylaminomethyl-2-thiouridylate)-methyltransferase	10773.7	2466.2
EC:2.1.1.63	Methylated-DNA--[protein]-cysteine S-methyltransferase	38591.2	12791.7
EC:2.1.1.64	3-demethylubiquinol 3-O-methyltransferase	11183	6418.2
EC:2.1.1.67	Thiopurine S-methyltransferase	0	1689.2
EC:2.1.1.71	Phosphatidyl-N-methylethanolamine N-methyltransferase	7	15
EC:2.1.1.72	Site-specific DNA-methyltransferase (adenine-specific)	51172.2	26817.1
EC:2.1.1.74	(FADH(2)-oxidizing)	2279.62	1135.73
EC:2.1.1.77	Protein-L-isoaspartate(D-aspartate) O-methyltransferase	12654.4	11072.3
EC:2.1.1.79	Cyclopropane-fatty-acyl-phospholipid synthase	22337.3	14062.1
EC:2.1.1.80	Protein-glutamate O-methyltransferase	18652	5871.99
EC:2.1.1.86	Tetrahydromethanopterin S-methyltransferase	1438.18	34.7
EC:2.1.1.90	Methanol--corrinoid protein Co-methyltransferase	965.87	52.26
EC:2.1.1.98	Diphthine synthase	131.33	1.67
EC:2.1.2.1	Glycine hydroxymethyltransferase	16441	10485.6
EC:2.1.2.10	Aminomethyltransferase	12733.1	8397.48
EC:2.1.2.11	3-methyl-2-oxobutanoate hydroxymethyltransferase	15848.1	7933.75
EC:2.1.2.13	UDP-4-amino-4-deoxy-L-arabinose formyltransferase	10756	0
EC:2.1.2.2	Phosphoribosylglycinamide formyltransferase	29541.5	16811.4
EC:2.1.2.3	Phosphoribosylaminoimidazolecarboxamide formyltransferase	15166.5	10105.6
EC:2.1.2.5	Glutamate formimidoyltransferase	1483.62	2342.98
EC:2.1.2.9	Methionyl-tRNA formyltransferase	16305.7	9646.89
EC:2.1.3.1	Methylmalonyl-CoA carboxytransferase	5.74	1096.73
EC:2.1.3.11	N-succinylornithine carbamoyltransferase	2191	1528
EC:2.1.3.2	Aspartate carbamoyltransferase	16437	10063.6
EC:2.1.3.3	Ornithine carbamoyltransferase	25113	3008.36
EC:2.1.3.6	Putrescine carbamoyltransferase	5.5	9
EC:2.1.3.9	N-acetylornithine carbamoyltransferase	9.5	3928
EC:2.10.1.1	Molybdopterin molybdotransferase	14159.8	8920.47
EC:2.2.1.1	Transketolase	55829.9	13762.5
EC:2.2.1.10	2-amino-3,7-dideoxy-D-threo-hept-6-ulosonate synthase	262.66	3.34
EC:2.2.1.11	6-deoxy-5-ketofructose 1-phosphate synthase	131.33	1.67
EC:2.2.1.2	Transaldolase	25922.5	6319.62
EC:2.2.1.6	Acetolactate synthase	72569.9	18990.5
EC:2.2.1.7	1-deoxy-D-xylulose-5-phosphate synthase	16302.2	9615.78
EC:2.2.1.9	synthase	13115	1931.25
EC:2.3.1.1	Amino-acid N-acetyltransferase	15485.5	6134.44
EC:2.3.1.101	Formylmethanofuran--tetrahydromethanopterin N-formyltransferase	135.33	1.67
EC:2.3.1.109	Arginine N-succinyltransferase	10758	1173
EC:2.3.1.117	2,3,4,5-tetrahydropyridine-2,6-dicarboxylate N-succinyltransferase	11650.1	7958.16
EC:2.3.1.118	N-hydroxyarylamine O-acetyltransferase	10769.7	1702.2
EC:2.3.1.12	Dihydrolipoyllysine-residue acetyltransferase	13384.8	11925.7
EC:2.3.1.128	Ribosomal-protein-alanine N-acetyltransferase	39769.6	12753
EC:2.3.1.129	Acyl-[acyl-carrier-protein]--UDP-N-acetylglucosamine O-acyltransferase	26047.4	7994.93
EC:2.3.1.15	Glycerol-3-phosphate 1-O-acyltransferase	38934.5	14558
EC:2.3.1.157	Glucosamine-1-phosphate N-acetyltransferase	14070	8055.56
EC:2.3.1.16	Acetyl-CoA C-acyltransferase	23424.3	6380.2
EC:2.3.1.168	Dihydrolipoyllysine-residue (2-methylpropanoyl)transferase	135	1307
EC:2.3.1.169	CO-methylating acetyl-CoA synthase	571.88	586.89
EC:2.3.1.174	3-oxoadipyl-CoA thiolase	0	25
EC:2.3.1.178	Diaminobutyrate acetyltransferase	5	452
EC:2.3.1.179	Beta-ketoacyl-[acyl-carrier-protein] synthase II	38591.8	13323.7
EC:2.3.1.18	Galactoside O-acetyltransferase	10871	9
EC:2.3.1.180	Beta-ketoacyl-[acyl-carrier-protein] synthase III	38853.6	16321.7
EC:2.3.1.181	Lipoyl(octanoyl) transferase	11774.9	8241.7
EC:2.3.1.182	(R)-citramalate synthase	2322.33	1529.67
EC:2.3.1.183	Phosphinothricin acetyltransferase	23889.7	4877.59
EC:2.3.1.184	Acyl-homoserine-lactone synthase	13	15
EC:2.3.1.187	Acetyl-S-ACP:malonate ACP transferase	10749	494
EC:2.3.1.189	Mycothiol synthase	0	283.5
EC:2.3.1.19	Phosphate butyryltransferase	4282.04	2798.33
EC:2.3.1.191	UDP-3-O-(3-hydroxymyristoyl)glucosamine N-acyltransferase	13451.4	8327.93
EC:2.3.1.193	tRNA(Met) cytidine acetyltransferase	10745	0
EC:2.3.1.20	Diacylglycerol O-acyltransferase	0	1222.2
EC:2.3.1.201	UDP-2-acetamido-3-amino-2,3-dideoxy-glucuronate N-acetyltransferase	807.5	1229
EC:2.3.1.202	UDP-4-amino-4,6-dideoxy-N-acetyl-beta-L-altrosamine N-acetyltransferase	0.67	0
EC:2.3.1.204	Octanoyl-[GcvH]:protein N-octanoyltransferase	164	92
EC:2.3.1.207	Beta-ketodecanoyl-[acyl-carrier-protein] synthase	0	2026.2
EC:2.3.1.210	dTDP-4-amino-4,6-dideoxy-D-galactose acyltransferase	10745	0
EC:2.3.1.228	Isovaleryl-homoserine lactone synthase	10	9
EC:2.3.1.229	4-coumaroyl-homoserine lactone synthase	10	9
EC:2.3.1.234	N(6)-L-threonylcarbamoyladenine synthase	17802	9930.2
EC:2.3.1.241	Kdo(2)-lipid IV(A) lauroyltransferase	14166.6	20296.8
EC:2.3.1.242	Kdo(2)-lipid IV(A) palmitoleoyltransferase	10745	0
EC:2.3.1.243	Lauroyl-Kdo(2)-lipid IV(A) myristoyltransferase	10745	0
EC:2.3.1.28	Chloramphenicol O-acetyltransferase	690.33	2552.62
EC:2.3.1.29	Glycine C-acetyltransferase	14874.6	7043.98
EC:2.3.1.30	Serine O-acetyltransferase	16619	6559.77
EC:2.3.1.31	Homoserine O-acetyltransferase	622.74	10667.1
EC:2.3.1.35	Glutamate N-acetyltransferase	2987.54	3557.67
EC:2.3.1.37	5-aminolevulinate synthase	12	1592
EC:2.3.1.39	[Acyl-carrier-protein] S-malonyltransferase	27048.2	10125.9
EC:2.3.1.40	Acyl-[acyl-carrier-protein]--phospholipid O-acyltransferase	10765.7	779
EC:2.3.1.41	Beta-ketoacyl-[acyl-carrier-protein] synthase I	21525	10322.2
EC:2.3.1.46	Homoserine O-succinyltransferase	15308	2427.19
EC:2.3.1.47	8-amino-7-oxononanoate synthase	13466.4	6813.93
EC:2.3.1.48	Histone acetyltransferase	136.83	1.67
EC:2.3.1.51	1-acylglycerol-3-phosphate O-acyltransferase	18276	13058.1
EC:2.3.1.54	Formate C-acetyltransferase	39948	6347.02
EC:2.3.1.57	Diamine N-acetyltransferase	13448	3225.89
EC:2.3.1.61	Dihydrolipoyllysine-residue succinyltransferase	11529	8779.7
EC:2.3.1.79	Maltose O-acetyltransferase	15984.5	4172.75
EC:2.3.1.8	Phosphate acetyltransferase	16499.3	6791.75
EC:2.3.1.81	Aminoglycoside N(3')-acetyltransferase	63	777
EC:2.3.1.82	Aminoglycoside 6'-N-acetyltransferase	8	2026.2
EC:2.3.1.89	Tetrahydrodipicolinate N-acetyltransferase	141	95
EC:2.3.1.9	Acetyl-CoA C-acetyltransferase	7335.41	23654
EC:2.3.2.10	UDP-N-acetylmuramoylpentapeptide-lysine N(6)-alanyltransferase	0	3
EC:2.3.2.13	Protein-glutamine gamma-glutamyltransferase	713.5	632
EC:2.3.2.16	Lipid II:glycine glycyltransferase	0	12
EC:2.3.2.2	Gamma-glutamyltransferase	33412.1	13749.4
EC:2.3.2.3	Lysyltransferase	264.33	872.67
EC:2.3.2.6	Leucyltransferase	11756.6	7504.2
EC:2.3.2.8	Arginyltransferase	40.67	6403.2
EC:2.3.3.1	Citrate (Si)-synthase	16199.4	10134.6
EC:2.3.3.10	Hydroxymethylglutaryl-CoA synthase	140.83	1.67
EC:2.3.3.13	2-isopropylmalate synthase	29455.8	6923.65
EC:2.3.3.14	Homocitrate synthase	1900.89	1244.4
EC:2.3.3.15	Sulfoacetaldehyde acetyltransferase	0	431
EC:2.3.3.5	2-methylcitrate synthase	128.88	5617.45
EC:2.3.3.8	ATP citrate synthase	1.34	0
EC:2.3.3.9	Malate synthase	11291	6529.7
EC:2.4.1.1	Glycogen phosphorylase	39335.1	5040.15
EC:2.4.1.10	Levansucrase	10779	0
EC:2.4.1.11	Glycogen(starch) synthase	761.88	243.25
EC:2.4.1.12	Cellulose synthase (UDP-forming)	21500.5	12
EC:2.4.1.129	Peptidoglycan glycosyltransferase	12996.1	6664.89
EC:2.4.1.15	Alpha,alpha-trehalose-phosphate synthase (UDP-forming)	11039	1018.5
EC:2.4.1.161	Oligosaccharide 4-alpha-D-glucosyltransferase	47	0
EC:2.4.1.18	1,4-alpha-glucan branching enzyme	16062.7	3573.94
EC:2.4.1.180	Lipopolysaccharide N-acetylmannosaminouronosyltransferase	10745	0
EC:2.4.1.182	Lipid-A-disaccharide synthase	13404.4	7994.93
EC:2.4.1.187	mannosaminyltransferase	1969.54	2062.3
EC:2.4.1.19	Cyclomaltodextrin glucanotransferase	0	15
EC:2.4.1.20	Cellobiose phosphorylase	668.5	85
EC:2.4.1.208	Diglucosyl diacylglycerol synthase (1,2-linking)	11	3
EC:2.4.1.21	Starch synthase	15680.4	3575.94
EC:2.4.1.211	1,3-beta-galactosyl-N-acetylhexosamine phosphorylase	0	60
EC:2.4.1.212	Hyaluronan synthase	558.74	55.23
EC:2.4.1.227	acetylglucosaminyltransferase	16335.7	9634.89
EC:2.4.1.230	Kojibiose phosphorylase	1.5	39
EC:2.4.1.247	Beta-D-galactosyl-(1->4)-L-rhamnose phosphorylase	1.5	0
EC:2.4.1.25	4-alpha-glucanotransferase	26254.6	3932.05
EC:2.4.1.250	D-inositol-3-phosphate glycosyltransferase	9.5	283.5
EC:2.4.1.252	GDP-mannose:cellobiosyl-diphosphopolyprenol alpha-mannosyltransferase	5	0
EC:2.4.1.264	2-beta-glucuronyltransferase	5	0
EC:2.4.1.266	Glucosyl-3-phosphoglycerate synthase	10745	0
EC:2.4.1.276	Zeaxanthin glucosyltransferase	0	25
EC:2.4.1.279	Nigerose phosphorylase	0	21
EC:2.4.1.280	N,N'-diacetylchitobiose phosphorylase	56	5
EC:2.4.1.281	4-O-beta-D-mannosyl-D-glucose phosphorylase	2098.5	1356
EC:2.4.1.288	decaprenol beta-1,5/1,6-galactofuranosyltransferase	0	9.5
EC:2.4.1.315	Diglucosyl diacylglycerol synthase (1,6-linking)	2815.96	1210.06
EC:2.4.1.319	Beta-1,4-mannooligosaccharide phosphorylase	61.5	5
EC:2.4.1.320	1,4-beta-mannosyl-N-acetylglucosamine phosphorylase	61.5	5
EC:2.4.1.321	Cellobionic acid phosphorylase	7	0
EC:2.4.1.325	TDP-N-acetylfucosamine:lipid II N-acetylfucosaminyltransferase	10745	0
EC:2.4.1.4	Amylosucrase	0	51
EC:2.4.1.44	Lipopolysaccharide 3-alpha-galactosyltransferase	11.48	1.46
EC:2.4.1.46	Monogalactosyldiacylglycerol synthase	9.5	0
EC:2.4.1.57	Phosphatidylinositol alpha-mannosyltransferase	4	283.5
EC:2.4.1.58	Lipopolysaccharide glucosyltransferase I	10745	0
EC:2.4.1.64	Alpha,alpha-trehalose phosphorylase	7	283.5
EC:2.4.1.7	Sucrose phosphorylase	21508.5	396
EC:2.4.1.8	Maltose phosphorylase	2209	217
EC:2.4.1.80	Ceramide glucosyltransferase	10756	0
EC:2.4.1.83	Dolichyl-phosphate beta-D-mannosyltransferase	5086.23	9630.28
EC:2.4.2.1	Purine-nucleoside phosphorylase	16585.2	3679.99
EC:2.4.2.10	Orotate phosphoribosyltransferase	16975.7	9690.9
EC:2.4.2.12	Nicotinamide phosphoribosyltransferase	0	814
EC:2.4.2.14	Amidophosphoribosyltransferase	17071.9	9741.81
EC:2.4.2.17	ATP phosphoribosyltransferase	16074	9619.67
EC:2.4.2.18	Anthranilate phosphoribosyltransferase	16036	9499.1
EC:2.4.2.19	Nicotinate-nucleotide diphosphorylase (carboxylating)	16394.4	9553.23
EC:2.4.2.2	Pyrimidine-nucleoside phosphorylase	2570.04	1031.19
EC:2.4.2.21	Nicotinate-nucleotide--dimethylbenzimidazole phosphoribosyltransferase	15420.5	4168.85
EC:2.4.2.22	Xanthine phosphoribosyltransferase	14734.5	3845.37
EC:2.4.2.28	S-methyl-5'-thioadenosine phosphorylase	1874.19	451.13
EC:2.4.2.29	tRNA-guanine(34) transglycosylase	16304.7	9625.39
EC:2.4.2.3	Uridine phosphorylase	11208.2	2571.73
EC:2.4.2.37	NAD(+)--dinitrogen-reductase ADP-D-ribosyltransferase	31	0
EC:2.4.2.4	Thymidine phosphorylase	10757	314.5
EC:2.4.2.43	Lipid IV(A) 4-amino-4-deoxy-L-arabinosyltransferase	10752	0
EC:2.4.2.44	S-methyl-5'-thioinosine phosphorylase	0	3953
EC:2.4.2.45	Decaprenyl-phosphate phosphoribosyltransferase	0	274
EC:2.4.2.48	tRNA-guanine(15) transglycosylase	131.33	1.67
EC:2.4.2.52	Triphosphoribosyl-dephospho-CoA synthase	22613.7	220.7
EC:2.4.2.53	Undecaprenyl-phosphate 4-deoxy-4-formamido-L-arabinose transferase	11215.5	51
EC:2.4.2.54	Beta-ribofuranosylhydroxybenzene 5'-phosphate synthase	262.66	3.34
EC:2.4.2.57	AMP phosphorylase	131.33	1.67
EC:2.4.2.7	Adenine phosphoribosyltransferase	16385	7634.61
EC:2.4.2.8	Hypoxanthine phosphoribosyltransferase	16767	10145.1
EC:2.4.2.9	Uracil phosphoribosyltransferase	19034.2	9930.83
EC:2.4.99.12	Lipid IV(A) 3-deoxy-D-manno-octulosonic acid transferase	13410.1	7995.66
EC:2.4.99.13	(Kdo)-lipid IV(A) 3-deoxy-D-manno-octulosonic acid transferase	13410.1	7995.66
EC:2.4.99.14	(Kdo)(2)-lipid IV(A) (2-8) 3-deoxy-D-manno-octulosonic acid transferase	13410.1	7995.66
EC:2.4.99.15	(Kdo)(3)-lipid IV(A) (2-4) 3-deoxy-D-manno-octulosonic acid transferase	13410.1	7995.66
EC:2.4.99.16	Starch synthase (maltosyl-transferring)	4	737.5
EC:2.4.99.17	S-adenosylmethionine:tRNA ribosyltransferase-isomerase	18539.7	10879.4
EC:2.4.99.18	Dolichyl-diphosphooligosaccharide--protein glycotransferase	627.66	5.01
EC:2.4.99.19	Undecaprenyl-diphosphooligosaccharide--protein glycotransferase	0.67	0
EC:2.5.1.1	Dimethylallyltranstransferase	16339.5	9671.06
EC:2.5.1.10	(2E,6E)-farnesyl diphosphate synthase	16339.5	9671.06
EC:2.5.1.101	N,N'-diacetyllegionaminate synthase	281.5	9
EC:2.5.1.105	5'-phosphate synthase	7606.2	1394.78
EC:2.5.1.108	2-(3-amino-3-carboxypropyl)histidine synthase	131.33	1.67
EC:2.5.1.114	tRNA(Phe) (4-demethylwyosine(37)-C(7)) aminocarboxypropyltransferase	131.33	1.67
EC:2.5.1.120	Aminodeoxyfutalosine synthase	1933.91	147.96
EC:2.5.1.15	Dihydropteroate synthase	16028	9831.31
EC:2.5.1.16	Spermidine synthase	13183.2	6678.19
EC:2.5.1.17	Cob(I)yrinic acid a,c-diamide adenosyltransferase	17297.8	11619.8
EC:2.5.1.18	Glutathione transferase	75390	36332.4
EC:2.5.1.19	3-phosphoshikimate 1-carboxyvinyltransferase	16441.5	9636.56
EC:2.5.1.21	Squalene synthase	6	0
EC:2.5.1.26	Alkylglycerone-phosphate synthase	0	701
EC:2.5.1.29	Geranylgeranyl diphosphate synthase	5553.87	3292.86
EC:2.5.1.3	Thiamine-phosphate diphosphorylase	18653	11220.2
EC:2.5.1.30	Heptaprenyl diphosphate synthase	3565.66	1827.31
EC:2.5.1.31	diphosphate specific)	17558.3	11133.4
EC:2.5.1.32	15-cis-phytoene synthase	60.5	1561
EC:2.5.1.39	4-hydroxybenzoate polyprenyltransferase	13018	6751.52
EC:2.5.1.41	Phosphoglycerol geranylgeranyltransferase	131.33	1.67
EC:2.5.1.42	Geranylgeranylglycerol-phosphate geranylgeranyltransferase	708.54	75.59
EC:2.5.1.44	Homospermidine synthase	138.33	1.67
EC:2.5.1.46	Deoxyhypusine synthase	849.66	816.34
EC:2.5.1.47	Cysteine synthase	40005.6	18043.3
EC:2.5.1.48	Cystathionine gamma-synthase	11154.5	5598.96
EC:2.5.1.49	O-acetylhomoserine aminocarboxypropyltransferase	9108.61	9189.27
EC:2.5.1.54	3-deoxy-7-phosphoheptulonate synthase	38540.8	10984.6
EC:2.5.1.55	3-deoxy-8-phosphooctulonate synthase	13409.4	8003.93
EC:2.5.1.56	N-acetylneuraminate synthase	3389.74	539.73
EC:2.5.1.57	N-acylneuraminate-9-phosphate synthase	2537	0
EC:2.5.1.6	Methionine adenosyltransferase	16647.8	9591.23
EC:2.5.1.61	Hydroxymethylbilane synthase	13710.5	7798.56
EC:2.5.1.68	(2Z,6E)-farnesyl diphosphate synthase	0	283.5
EC:2.5.1.7	UDP-N-acetylglucosamine 1-carboxyvinyltransferase	18868.6	11052.9
EC:2.5.1.72	Quinolinate synthase	15551.9	5565.23
EC:2.5.1.73	O-phospho-L-seryl-tRNA:Cys-tRNA synthase	131.33	1.67
EC:2.5.1.74	1,4-dihydroxy-2-naphthoate polyprenyltransferase	13292	1997.23
EC:2.5.1.75	tRNA dimethylallyltransferase	18409.7	11187.9
EC:2.5.1.76	Cysteate synthase	321.33	197.67
EC:2.5.1.77	7,8-didemethyl-8-hydroxy-5-deazariboflavin synthase	393.99	5.01
EC:2.5.1.78	6,7-dimethyl-8-ribityllumazine synthase	16213.5	9318.06
EC:2.5.1.89	diphosphate specific)	131.33	1.67
EC:2.5.1.9	Riboflavin synthase	15626.5	9326.56
EC:2.5.1.90	All-trans-octaprenyl-diphosphate synthase	13902.9	7959.87
EC:2.5.1.97	Pseudaminic acid synthase	2.59	15.57
EC:2.6.1.1	Aspartate transaminase	41925.5	13678.5
EC:2.6.1.102	GDP-perosamine synthase	467.5	49
EC:2.6.1.11	Acetylornithine transaminase	16344.8	6775.34
EC:2.6.1.13	Ornithine aminotransferase	459.5	1751.5
EC:2.6.1.16	Glutamine--fructose-6-phosphate transaminase (isomerizing)	18412	8481.56
EC:2.6.1.17	Succinyldiaminopimelate transaminase	13341.1	5179.59
EC:2.6.1.18	Beta-alanine--pyruvate transaminase	15	5571
EC:2.6.1.19	4-aminobutyrate--2-oxoglutarate transaminase	11700.6	2467.47
EC:2.6.1.2	Alanine transaminase	10992.9	5286.45
EC:2.6.1.21	D-amino-acid transaminase	11200.2	1923.73
EC:2.6.1.22	(S)-3-amino-2-methylpropionate transaminase	708.78	404.71
EC:2.6.1.36	L-lysine 6-transaminase	0	299
EC:2.6.1.37	2-aminoethylphosphonate--pyruvate transaminase	97.5	763
EC:2.6.1.42	Branched-chain-amino-acid transaminase	18570.2	15569.4
EC:2.6.1.48	5-aminovalerate transaminase	0	25
EC:2.6.1.52	Phosphoserine transaminase	25651	9440.1
EC:2.6.1.55	Taurine--2-oxoglutarate transaminase	32.42	379.5
EC:2.6.1.57	Aromatic-amino-acid transaminase	10929.7	2054.82
EC:2.6.1.59	dTDP-4-amino-4,6-dideoxygalactose transaminase	10801.5	51
EC:2.6.1.62	Adenosylmethionine--8-amino-7-oxononanoate transaminase	12028.3	6830.93
EC:2.6.1.66	Valine--pyruvate transaminase	21646.4	5286.45
EC:2.6.1.76	Diaminobutyrate--2-oxoglutarate transaminase	10750	1674.2
EC:2.6.1.81	Succinylornithine transaminase	10745	385
EC:2.6.1.82	Putrescine aminotransferase	207.48	391.46
EC:2.6.1.83	LL-diaminopimelate aminotransferase	5890.49	903.56
EC:2.6.1.85	Aminodeoxychorismate synthase	25763.3	5687.87
EC:2.6.1.87	UDP-4-amino-4-deoxy-L-arabinose aminotransferase	10756	427
EC:2.6.1.9	Histidinol-phosphate transaminase	27944	16330.1
EC:2.6.1.92	UDP-4-amino-4,6-dideoxy-N-acetyl-beta-L-altrosamine transaminase	0.67	0
EC:2.6.1.97	Archaeosine synthase	131.33	1.67
EC:2.6.1.98	UDP-2-acetamido-2-deoxy-ribo-hexuluronate aminotransferase	0	427
EC:2.6.99.2	Pyridoxine 5'-phosphate synthase	13670.7	7958.2
EC:2.7.1.1	Hexokinase	238.24	45.73
EC:2.7.1.100	S-methyl-5-thioribose kinase	10849.5	108
EC:2.7.1.107	Diacylglycerol kinase (ATP)	15176.6	7587.14
EC:2.7.1.11	6-phosphofructokinase	32308.2	10107.2
EC:2.7.1.113	Deoxyguanosine kinase	130	92
EC:2.7.1.12	Gluconokinase	21804.2	172.23
EC:2.7.1.130	Tetraacyldisaccharide 4'-kinase	13712.4	7985.93
EC:2.7.1.144	Tagatose-6-phosphate kinase	25.74	414.05
EC:2.7.1.146	ADP-specific phosphofructokinase	269.66	3.34
EC:2.7.1.147	ADP-specific glucokinase	269.66	3.34
EC:2.7.1.148	4-(cytidine 5'-diphospho)-2-C-methyl-D-erythritol kinase	16292.2	9165.89
EC:2.7.1.15	Ribokinase	24845.6	6797.34
EC:2.7.1.156	Adenosylcobinamide kinase	15279	4975.39
EC:2.7.1.16	Ribulokinase	12864.2	1334.73
EC:2.7.1.161	CTP-dependent riboflavin kinase	131.33	1.67
EC:2.7.1.166	3-deoxy-D-manno-octulosonic acid kinase	0	4355
EC:2.7.1.167	D-glycero-beta-D-manno-heptose-7-phosphate kinase	11155.7	804
EC:2.7.1.168	D-glycero-alpha-D-manno-heptose-7-phosphate kinase	54.24	9.73
EC:2.7.1.169	Pantoate kinase	131.33	1.67
EC:2.7.1.17	Xylulokinase	15254.8	4398.78
EC:2.7.1.170	Anhydro-N-acetylmuramic acid kinase	11085	6611.7
EC:2.7.1.175	Maltokinase	0	274
EC:2.7.1.177	L-threonine kinase	1179.04	583.3
EC:2.7.1.182	Phytol kinase	5.5	0
EC:2.7.1.184	Sulfofructose kinase	10745	0
EC:2.7.1.19	Phosphoribulokinase	10773	287
EC:2.7.1.2	Glucokinase	16711	6869.03
EC:2.7.1.20	Adenosine kinase	674	4438
EC:2.7.1.21	Thymidine kinase	14143.9	6355.07
EC:2.7.1.22	Ribosylnicotinamide kinase	10745	0
EC:2.7.1.23	NAD(+) kinase	16529	9728.56
EC:2.7.1.24	Dephospho-CoA kinase	13753.7	8386.89
EC:2.7.1.25	Adenylyl-sulfate kinase	12552.2	5722.73
EC:2.7.1.26	Riboflavin kinase	16301.7	9634.89
EC:2.7.1.29	Glycerone kinase	10756	292.5
EC:2.7.1.30	Glycerol kinase	13493.8	4701.51
EC:2.7.1.31	Glycerate 3-kinase	23932	6754.3
EC:2.7.1.33	Pantothenate kinase	16520.7	9910.89
EC:2.7.1.35	Pyridoxal kinase	12888.8	2478.67
EC:2.7.1.36	Mevalonate kinase	364.83	209.67
EC:2.7.1.39	Homoserine kinase	13749.2	9317.09
EC:2.7.1.4	Fructokinase	25272	4437.47
EC:2.7.1.40	Pyruvate kinase	28185	9187.64
EC:2.7.1.45	2-dehydro-3-deoxygluconokinase	14738.9	4599.03
EC:2.7.1.48	Uridine kinase	18726.5	5292.26
EC:2.7.1.49	Hydroxymethylpyrimidine kinase	16111.7	9827.73
EC:2.7.1.5	Rhamnulokinase	12963	1096.46
EC:2.7.1.50	Hydroxyethylthiazole kinase	13990	3363.79
EC:2.7.1.51	L-fuculokinase	7.74	9.73
EC:2.7.1.53	L-xylulokinase	7	469
EC:2.7.1.55	Allose kinase	10752	0
EC:2.7.1.56	1-phosphofructokinase	12496.4	2069.42
EC:2.7.1.58	2-dehydro-3-deoxygalactonokinase	30	427
EC:2.7.1.59	N-acetylglucosamine kinase	10759	0
EC:2.7.1.6	Galactokinase	14330.7	2381.8
EC:2.7.1.60	N-acylmannosamine kinase	7	0
EC:2.7.1.63	Polyphosphate--glucose phosphotransferase	0	293
EC:2.7.1.66	Undecaprenol kinase	135.74	98.73
EC:2.7.1.69	Protein-N(pi)-phosphohistidine--sugar phosphotransferase	116890	18279.1
EC:2.7.1.71	Shikimate kinase	28098.6	9700.96
EC:2.7.1.72	Streptomycin 6-kinase	0	436.5
EC:2.7.1.73	Inosine kinase	10745	0
EC:2.7.1.74	Deoxycytidine kinase	130	92
EC:2.7.1.76	Deoxyadenosine kinase	130	92
EC:2.7.1.8	Glucosamine kinase	23	0
EC:2.7.1.83	Pseudouridine kinase	891	546
EC:2.7.1.89	Thiamine kinase	10745	0
EC:2.7.1.90	Diphosphate--fructose-6-phosphate 1-phosphotransferase	2154.5	1811.5
EC:2.7.1.92	5-dehydro-2-deoxygluconokinase	674.74	413.73
EC:2.7.1.95	Kanamycin kinase	176	433
EC:2.7.11.1	Non-specific serine/threonine protein kinase	86662.6	34308.9
EC:2.7.11.5	[Isocitrate dehydrogenase (NADP(+))] kinase	10773	465
EC:2.7.13.1	Protein-histidine pros-kinase	24	0
EC:2.7.13.3	Histidine kinase	144206	81583
EC:2.7.14.1	Protein arginine kinase	2076.04	1326.19
EC:2.7.2.1	Acetate kinase	15925.3	4924.29
EC:2.7.2.11	Glutamate 5-kinase	16355	5690.67
EC:2.7.2.2	Carbamate kinase	23391.8	1905.14
EC:2.7.2.3	Phosphoglycerate kinase	16438.4	9638.23
EC:2.7.2.4	Aspartate kinase	42953.5	13651.3
EC:2.7.2.7	Butyrate kinase	4210.46	3925.33
EC:2.7.2.8	Acetylglutamate kinase	16138.5	9520.67
EC:2.7.3.9	Phosphoenolpyruvate--protein phosphotransferase	24723.2	7996.89
EC:2.7.4.1	Polyphosphate kinase	14620.2	8827.1
EC:2.7.4.14	UMP/CMP kinase	16444.4	9763.56
EC:2.7.4.16	Thiamine-phosphate kinase	14527.6	8340.35
EC:2.7.4.2	Phosphomevalonate kinase	34	12
EC:2.7.4.22	UMP kinase	16433	9636.56
EC:2.7.4.23	Ribose 1,5-bisphosphate phosphokinase	10756	452
EC:2.7.4.26	Isopentenyl phosphate kinase	136.83	1.67
EC:2.7.4.3	Adenylate kinase	16159	9638.23
EC:2.7.4.6	Nucleoside-diphosphate kinase	14986	8846.67
EC:2.7.4.7	Phosphomethylpyrimidine kinase	16111.7	9827.73
EC:2.7.4.8	Guanylate kinase	16358.7	9693.35
EC:2.7.4.9	dTMP kinase	14137.5	8043.56
EC:2.7.6.1	Ribose-phosphate diphosphokinase	16598.5	11945.1
EC:2.7.6.2	Thiamine diphosphokinase	4529.04	2573.19
EC:2.7.6.3	2-amino-4-hydroxy-6-hydroxymethyldihydropteridine diphosphokinase	17358.7	16080.1
EC:2.7.6.5	GTP diphosphokinase	20000.1	14332.4
EC:2.7.7.1	Nicotinamide-nucleotide adenylyltransferase	10891.3	1223.87
EC:2.7.7.12	UDP-glucose--hexose-1-phosphate uridylyltransferase	12165.2	816.36
EC:2.7.7.13	Mannose-1-phosphate guanylyltransferase	16594.5	8374.06
EC:2.7.7.18	Nicotinate-nucleotide adenylyltransferase	16349.2	8017.69
EC:2.7.7.19	Polynucleotide adenylyltransferase	14428.9	8759.7
EC:2.7.7.2	FAD synthetase	16301.7	9634.89
EC:2.7.7.23	UDP-N-acetylglucosamine diphosphorylase	14076	8055.56
EC:2.7.7.24	Glucose-1-phosphate thymidylyltransferase	17689.1	8210.87
EC:2.7.7.27	Glucose-1-phosphate adenylyltransferase	15008.6	2821.84
EC:2.7.7.3	Pantetheine-phosphate adenylyltransferase	16433	9636.56
EC:2.7.7.33	Glucose-1-phosphate cytidylyltransferase	908.83	343.73
EC:2.7.7.38	3-deoxy-manno-octulosonate cytidylyltransferase	13416.4	7994.93
EC:2.7.7.39	Glycerol-3-phosphate cytidylyltransferase	1988	14.5
EC:2.7.7.4	Sulfate adenylyltransferase	25229.2	14454.1
EC:2.7.7.41	Phosphatidate cytidylyltransferase	16748.7	9708.89
EC:2.7.7.42	[Glutamate--ammonia-ligase] adenylyltransferase	10785	6711.7
EC:2.7.7.43	N-acylneuraminate cytidylyltransferase	851.67	11
EC:2.7.7.47	Streptomycin 3''-adenylyltransferase	90	16
EC:2.7.7.49	RNA-directed DNA polymerase	397.96	95.59
EC:2.7.7.53	ATP adenylyltransferase	750	308.5
EC:2.7.7.56	tRNA nucleotidyltransferase	12358	7528.43
EC:2.7.7.58	(2,3-dihydroxybenzoyl)adenylate synthase	0	779
EC:2.7.7.59	[Protein-PII] uridylyltransferase	11424.7	6437.7
EC:2.7.7.6	DNA-directed RNA polymerase	64843.6	37126.3
EC:2.7.7.60	2-C-methyl-D-erythritol 4-phosphate cytidylyltransferase	17003.2	9722.89
EC:2.7.7.61	Citrate lyase holo-[acyl-carrier protein] synthase	11766.6	778.76
EC:2.7.7.62	Adenosylcobinamide-phosphate guanylyltransferase	15410.4	4977.06
EC:2.7.7.63	Lipoate--protein ligase	15168.5	3993.58
EC:2.7.7.65	Diguanylate cyclase	656.54	7612.98
EC:2.7.7.66	Malonate decarboxylase holo-[acyl-carrier protein] synthase	10749	494
EC:2.7.7.67	CDP-2,3-bis-(O-geranylgeranyl)-sn-glycerol synthase	131.33	1.67
EC:2.7.7.68	2-phospho-L-lactate guanylyltransferase	141.83	1.67
EC:2.7.7.7	DNA-directed DNA polymerase	158304	93685.7
EC:2.7.7.70	D-glycero-beta-D-manno-heptose 1-phosphate adenylyltransferase	11155.7	804
EC:2.7.7.71	D-glycero-alpha-D-manno-heptose 1-phosphate guanylyltransferase	48.5	9
EC:2.7.7.72	CCA tRNA nucleotidyltransferase	14924	7496.06
EC:2.7.7.73	Sulfur carrier protein ThiS adenylyltransferase	11184.7	819.62
EC:2.7.7.75	Molybdopterin adenylyltransferase	10780.7	440
EC:2.7.7.76	Molybdenum cofactor cytidylyltransferase	1246.71	5231.8
EC:2.7.7.77	Molybdenum cofactor guanylyltransferase	13068.3	7031.22
EC:2.7.7.8	Polyribonucleotide nucleotidyltransferase	16301.7	9634.89
EC:2.7.7.81	Pseudaminic acid cytidylyltransferase	0.67	0
EC:2.7.7.82	CMP-N,N'-diacetyllegionaminic acid synthase	1.5	9
EC:2.7.7.83	UDP-N-acetylgalactosamine diphosphorylase	4	0
EC:2.7.7.85	Diadenylate cyclase	3329.7	2672.88
EC:2.7.7.87	L-threonylcarbamoyladenylate synthase	18330.4	8884.06
EC:2.7.7.9	UTP--glucose-1-phosphate uridylyltransferase	14241.7	9592.69
EC:2.7.8.12	CDP-glycerol glycerophosphotransferase	2010	61
EC:2.7.8.13	Phospho-N-acetylmuramoyl-pentapeptide-transferase	16301.7	9634.89
EC:2.7.8.14	CDP-ribitol ribitolphosphotransferase	68	0
EC:2.7.8.15	N-acetylglucosaminephosphotransferase	126	0
EC:2.7.8.20	Phosphatidylglycerol--membrane-oligosaccharide glycerophosphotransferase	10875	366
EC:2.7.8.24	Phosphatidylcholine synthase	7	0
EC:2.7.8.26	Adenosylcobinamide-GDP ribazoletransferase	15504.1	4977.79
EC:2.7.8.28	2-phospho-L-lactate transferase	145.83	1.67
EC:2.7.8.33	N-acetylglucosaminephosphotransferase	23861.5	714.8
EC:2.7.8.37	Alpha-D-ribose 1-methylphosphonate 5-triphosphate synthase	43083	1883
EC:2.7.8.39	Archaetidylinositol phosphate synthase	131.33	1.67
EC:2.7.8.41	Cardiolipin synthase (CMP-forming)	1456	4929.5
EC:2.7.8.5	CDP-diacylglycerol--glycerol-3-phosphate 3-phosphatidyltransferase	14975.7	10811
EC:2.7.8.6	Undecaprenyl-phosphate galactose phosphotransferase	10745	0
EC:2.7.8.7	Holo-[acyl-carrier-protein] synthase	13277.7	2673.69
EC:2.7.8.8	CDP-diacylglycerol--serine O-phosphatidyltransferase	16017	12807.1
EC:2.7.9.1	Pyruvate, phosphate dikinase	4826.37	4490.36
EC:2.7.9.2	Pyruvate, water dikinase	16240.3	8882.37
EC:2.7.9.3	Selenide, water dikinase	3067.54	1935.05
EC:2.8.1.1	Thiosulfate sulfurtransferase	32618.2	7830.37
EC:2.8.1.10	Thiazole synthase	13757.8	7621.39
EC:2.8.1.12	Molybdopterin synthase	11190.5	5729.37
EC:2.8.1.2	3-mercaptopyruvate sulfurtransferase	21849.2	7805.37
EC:2.8.1.6	Biotin synthase	16655.5	9769.68
EC:2.8.1.7	Cysteine desulfurase	30870.1	13664.6
EC:2.8.1.8	Lipoyl synthase	12595.9	8867.7
EC:2.8.2.22	Aryl-sulfate sulfotransferase	447	38
EC:2.8.3.1	Propionate CoA-transferase	1174.28	2408.28
EC:2.8.3.10	Citrate CoA-transferase	12203.7	1781.2
EC:2.8.3.12	Glutaconate CoA-transferase	2354.76	1166.5
EC:2.8.3.16	Formyl-CoA transferase	632.5	1859
EC:2.8.3.17	Cinnamoyl-CoA:phenyllactate CoA-transferase	0	9
EC:2.8.3.18	Succinyl-CoA:acetate CoA-transferase	183.48	2821.55
EC:2.8.3.19	CoA:oxalate CoA-transferase	0	539
EC:2.8.3.21	L-carnitine CoA-transferase	0	6
EC:2.8.3.22	Succinyl-CoA--L-malate CoA-transferase	0	452
EC:2.8.3.5	3-oxoacid CoA-transferase	498.98	14876.9
EC:2.8.3.6	3-oxoadipate CoA-transferase	18	5006.4
EC:2.8.3.8	Acetate CoA-transferase	1608.08	2548.22
EC:2.8.3.9	Butyrate--acetoacetate CoA-transferase	1608.08	2548.22
EC:2.8.4.1	Coenzyme-B sulfoethylthiotransferase	393.99	5.01
EC:2.8.4.3	tRNA-2-methylthio-N(6)-dimethylallyladenosine synthase	16940.7	9634.89
EC:2.8.4.4	[Ribosomal protein S12] (aspartate(89)-C(3))-methylthiotransferase	5426.04	8480.39
EC:2.8.4.5	tRNA (N(6)-L-threonylcarbamoyladenosine(37)-C(2))-methylthiotransferase	4883.04	2955.19
EC:2.9.1.1	L-seryl-tRNA(Sec) selenium transferase	12528.5	1295.05
EC:3.1.1.1	Carboxylesterase	983.62	1320.73
EC:3.1.1.11	Pectinesterase	14576.5	9
EC:3.1.1.15	L-arabinonolactonase	4	0
EC:3.1.1.17	Gluconolactonase	171	1093.5
EC:3.1.1.22	Hydroxybutyrate-dimer hydrolase	4	3928
EC:3.1.1.24	3-oxoadipate enol-lactonase	10758	4529.4
EC:3.1.1.29	Aminoacyl-tRNA hydrolase	14535	9636.56
EC:3.1.1.3	Triacylglycerol lipase	74.48	4036.2
EC:3.1.1.31	6-phosphogluconolactonase	13761.2	3863.23
EC:3.1.1.32	Phospholipase A(1)	12643	1237.2
EC:3.1.1.4	Phospholipase A(2)	12643	1237.2
EC:3.1.1.41	Cephalosporin-C deacetylase	57	11.5
EC:3.1.1.45	Carboxymethylenebutenolidase	21804	7315.7
EC:3.1.1.47	1-alkyl-2-acetylglycerophosphocholine esterase	7	0
EC:3.1.1.5	Lysophospholipase	22783.5	7215.2
EC:3.1.1.53	Sialate O-acetylesterase	8408.5	3487
EC:3.1.1.57	2-pyrone-4,6-dicarboxylate lactonase	5	0
EC:3.1.1.61	Protein-glutamate methylesterase	17330.4	5041.01
EC:3.1.1.73	Feruloyl esterase	10752	503
EC:3.1.1.75	Poly(3-hydroxybutyrate) depolymerase	39	1230
EC:3.1.1.85	Pimeloyl-[acyl-carrier protein] methyl ester esterase	10774.7	5615.93
EC:3.1.1.96	D-aminoacyl-tRNA deacylase	131.33	1.67
EC:3.1.11.1	Exodeoxyribonuclease I	10745	3953
EC:3.1.11.2	Exodeoxyribonuclease III	16467.9	14851.3
EC:3.1.11.5	Exodeoxyribonuclease V	37179	18720.8
EC:3.1.11.6	Exodeoxyribonuclease VII	32603.4	19269.8
EC:3.1.12.1	5' to 3' exodeoxyribonuclease (nucleoside 3'-phosphate-forming)	2502.96	413.16
EC:3.1.13.1	Exoribonuclease II	11517.7	440.73
EC:3.1.13.3	Oligonucleotidase	5516.71	2948.19
EC:3.1.13.5	Ribonuclease D	10771.5	7034.7
EC:3.1.2.1	Acetyl-CoA hydrolase	5	25
EC:3.1.2.12	S-formylglutathione hydrolase	10754	6403.2
EC:3.1.2.20	Acyl-CoA hydrolase	9.74	0.73
EC:3.1.2.21	Dodecanoyl-[acyl-carrier-protein] hydrolase	0	469
EC:3.1.2.23	4-hydroxybenzoyl-CoA thioesterase	24	452
EC:3.1.2.26	Bile-acid-CoA hydrolase	0	2
EC:3.1.2.28	1,4-dihydroxy-2-naphthoyl-CoA hydrolase	10879	25
EC:3.1.2.6	Hydroxyacylglutathione hydrolase	10923.3	6429.87
EC:3.1.21.1	Deoxyribonuclease I	10745	25
EC:3.1.21.2	Deoxyribonuclease IV	14123.3	3036.59
EC:3.1.21.3	Type I site-specific deoxyribonuclease	19417.5	25162.2
EC:3.1.21.4	Type II site-specific deoxyribonuclease	3802.92	25
EC:3.1.21.5	Type III site-specific deoxyribonuclease	13762.5	1419
EC:3.1.21.7	Deoxyribonuclease V	10745	494
EC:3.1.22.4	Crossover junction endodeoxyribonuclease	15789.3	8648.32
EC:3.1.26.11	Ribonuclease Z	4217.93	3635.63
EC:3.1.26.12	Ribonuclease E	11424	6701.7
EC:3.1.26.3	Ribonuclease III	16301.7	9634.89
EC:3.1.26.4	Ribonuclease H	32994.8	20257.5
EC:3.1.26.5	Ribonuclease P	16823	9641.57
EC:3.1.26.8	Ribonuclease M5	2417.54	786.19
EC:3.1.27.1	Ribonuclease T(2)	12	2010.2
EC:3.1.27.3	Ribonuclease T(1)	28	0
EC:3.1.27.9	Transferred entry: 4.6.1.16	131.33	1.67
EC:3.1.3.1	Alkaline phosphatase	14866.5	13242.1
EC:3.1.3.10	Glucose-1-phosphatase	10745	0
EC:3.1.3.11	Fructose-bisphosphatase	25987.5	9783.63
EC:3.1.3.12	Trehalose-phosphatase	11038	1018.5
EC:3.1.3.15	Histidinol-phosphatase	18189.7	9019.58
EC:3.1.3.16	Protein-serine/threonine phosphatase	16977.7	8095.78
EC:3.1.3.18	Phosphoglycolate phosphatase	21471.1	20448.6
EC:3.1.3.2	Acid phosphatase	21908	5486
EC:3.1.3.23	Sugar-phosphatase	21490	274
EC:3.1.3.25	Inositol-phosphate phosphatase	24746.5	8240.12
EC:3.1.3.26	4-phytase	7	0
EC:3.1.3.27	Phosphatidylglycerophosphatase	32902.7	11169.4
EC:3.1.3.3	Phosphoserine phosphatase	19034.5	7806.03
EC:3.1.3.37	Sedoheptulose-bisphosphatase	12	9
EC:3.1.3.4	Phosphatidate phosphatase	10745	837.2
EC:3.1.3.41	4-nitrophenylphosphatase	182.24	131.73
EC:3.1.3.45	3-deoxy-manno-octulosonate-8-phosphatase	15681.4	7038.93
EC:3.1.3.48	Protein-tyrosine-phosphatase	30181.8	13344.5
EC:3.1.3.5	5'-nucleotidase	18358.5	16844.4
EC:3.1.3.6	3'-nucleotidase	13195.7	1457.3
EC:3.1.3.7	3'(2'),5'-bisphosphate nucleotidase	17102.7	9576.39
EC:3.1.3.70	Mannosyl-3-phosphoglycerate phosphatase	10745	0
EC:3.1.3.71	2-phosphosulfolactate phosphatase	12553	2510.05
EC:3.1.3.73	Adenosylcobalamin/alpha-ribazole phosphatase	14654.4	3949.87
EC:3.1.3.77	Acireductone synthase	10745	3953
EC:3.1.3.8	3-phytase	5	8654
EC:3.1.3.81	Diacylglycerol diphosphate phosphatase	10745	837.2
EC:3.1.3.82	D-glycero-beta-D-manno-heptose 1,7-bisphosphate 7-phosphatase	13567.4	1554.19
EC:3.1.3.83	D-glycero-alpha-D-manno-heptose-1,7-bisphosphate 7-phosphatase	13567.4	1554.19
EC:3.1.3.87	2-hydroxy-3-keto-5-methylthiopentenyl-1-phosphate phosphatase	96	92
EC:3.1.3.89	5'-deoxynucleotidase	11477.5	79
EC:3.1.3.90	Maltose 6'-phosphate phosphatase	44	0
EC:3.1.30.1	Aspergillus nuclease S(1)	0	3928
EC:3.1.31.1	Micrococcal nuclease	364.92	92
EC:3.1.4.14	[Acyl-carrier-protein] phosphodiesterase	10745	0
EC:3.1.4.16	2',3'-cyclic-nucleotide 2'-phosphodiesterase	13195.7	1457.3
EC:3.1.4.17	3',5'-cyclic-nucleotide phosphodiesterase	10745	0
EC:3.1.4.3	Phospholipase C	1128.04	3549.75
EC:3.1.4.46	Glycerophosphodiester phosphodiesterase	15660.2	11958.6
EC:3.1.4.52	Cyclic-guanylate-specific phosphodiesterase	10745	1206
EC:3.1.4.53	3',5'-cyclic-AMP phosphodiesterase	447	34
EC:3.1.4.54	N-acetylphosphatidylethanolamine-hydrolyzing phospholipase D	7	0
EC:3.1.4.55	Phosphoribosyl 1,2-cyclic phosphate phosphodiesterase	2523.83	2358.56
EC:3.1.5.1	dGTPase	15428.2	5631.75
EC:3.1.6.1	Arylsulfatase	459.66	831.34
EC:3.1.6.12	N-acetylgalactosamine-4-sulfatase	2	0
EC:3.1.6.6	Choline-sulfatase	8	436
EC:3.1.6.8	Cerebroside-sulfatase	2	0
EC:3.1.7.2	Guanosine-3',5'-bis(diphosphate) 3'-diphosphatase	10776	5954.2
EC:3.11.1.1	Phosphonoacetaldehyde hydrolase	0	430
EC:3.11.1.2	Phosphonoacetate hydrolase	0	333
EC:3.13.1.1	UDP-sulfoquinovose synthase	5	779
EC:3.2.1.1	Alpha-amylase	26763.2	2771.84
EC:3.2.1.10	Oligo-1,6-glucosidase	126	1101
EC:3.2.1.122	Maltose-6'-phosphate glucosidase	117.66	1644.73
EC:3.2.1.132	Chitosanase	0	342
EC:3.2.1.136	Glucuronoarabinoxylan endo-1,4-beta-xylanase	8.5	0
EC:3.2.1.139	Alpha-glucuronidase	2100.5	538
EC:3.2.1.14	Chitinase	32281.2	687.73
EC:3.2.1.141	4-alpha-D-((1->4)-alpha-D-glucano)trehalose trehalohydrolase	424	737.5
EC:3.2.1.15	Polygalacturonase	4	0
EC:3.2.1.156	Oligosaccharide reducing-end xylanase	34	333
EC:3.2.1.17	Lysozyme	64717	1247.2
EC:3.2.1.172	Unsaturated rhamnogalacturonyl hydrolase	15126.2	1814.73
EC:3.2.1.177	Alpha-D-xyloside xylohydrolase	29416	2624
EC:3.2.1.18	Exo-alpha-sialidase	151.5	1598
EC:3.2.1.180	Unsaturated chondroitin disaccharide hydrolase	10838	50
EC:3.2.1.184	UDP-N,N'-diacetylbacillosamine 2-epimerase (hydrolyzing)	48.5	9
EC:3.2.1.20	Alpha-glucosidase	24752.4	3775.92
EC:3.2.1.21	Beta-glucosidase	57508.5	11332.5
EC:3.2.1.22	Alpha-galactosidase	13580.9	3230.5
EC:3.2.1.23	Beta-galactosidase	43988.5	6510
EC:3.2.1.24	Alpha-mannosidase	134	36
EC:3.2.1.25	Beta-mannosidase	296	265
EC:3.2.1.26	Beta-fructofuranosidase	21867.9	1953.5
EC:3.2.1.28	Alpha,alpha-trehalase	10753	25
EC:3.2.1.31	Beta-glucuronidase	7	43
EC:3.2.1.35	Hyaluronoglucosaminidase	2	0.75
EC:3.2.1.37	Xylan 1,4-beta-xylosidase	305.5	775.89
EC:3.2.1.4	Cellulase	19289.8	1490.72
EC:3.2.1.40	Alpha-L-rhamnosidase	12979	415
EC:3.2.1.41	Pullulanase	2257.92	664.57
EC:3.2.1.45	Glucosylceramidase	2113	726
EC:3.2.1.50	Alpha-N-acetylglucosaminidase	4	0
EC:3.2.1.51	Alpha-L-fucosidase	11435	8160
EC:3.2.1.52	Beta-N-acetylhexosaminidase	19062.5	13493.3
EC:3.2.1.55	Non-reducing end alpha-L-arabinofuranosidase	6606.74	2105.23
EC:3.2.1.64	2,6-beta-fructan 6-levanbiohydrolase	39	0
EC:3.2.1.65	Levanase	38	0
EC:3.2.1.70	Glucan 1,6-alpha-glucosidase	35.5	342
EC:3.2.1.78	Mannan endo-1,4-beta-mannosidase	5910	201
EC:3.2.1.8	Endo-1,4-beta-xylanase	2119.24	3575.73
EC:3.2.1.80	Fructan beta-fructosidase	216	1684
EC:3.2.1.82	Exo-poly-alpha-galacturonosidase	5.74	0.73
EC:3.2.1.86	6-phospho-beta-glucosidase	76987.1	5709.54
EC:3.2.1.89	Arabinogalactan endo-beta-1,4-galactanase	12719.5	177
EC:3.2.1.93	Alpha,alpha-phosphotrehalase	21641.5	446
EC:3.2.1.99	Arabinan endo-1,5-alpha-L-arabinosidase	2140	1528
EC:3.2.2.1	Purine nucleosidase	32734	5013.89
EC:3.2.2.20	DNA-3-methyladenine glycosylase I	24894	5203.7
EC:3.2.2.21	DNA-3-methyladenine glycosylase II	13392.2	9257.42
EC:3.2.2.23	DNA-formamidopyrimidine glycosylase	13277.5	8121.68
EC:3.2.2.24	ADP-ribosyl-[dinitrogen reductase] hydrolase	36.5	469.75
EC:3.2.2.26	Futalosine hydrolase	1210.88	47.25
EC:3.2.2.27	Uracil-DNA glycosylase	14176.8	8144.89
EC:3.2.2.30	Aminodeoxyfutalosine nucleosidase	34.67	0
EC:3.2.2.4	AMP nucleosidase	12999	6721
EC:3.2.2.8	Ribosylpyrimidine nucleosidase	0	45
EC:3.2.2.9	Adenosylhomocysteine nucleosidase	14776.6	4996.36
EC:3.3.1.1	Adenosylhomocysteinase	3899.45	8422.1
EC:3.3.2.1	Isochorismatase	0	779
EC:3.3.2.9	Microsomal epoxide hydrolase	5.74	9.73
EC:3.4.11.1	Leucyl aminopeptidase	11572.4	13018.9
EC:3.4.11.10	Bacterial leucyl aminopeptidase	10882.5	475
EC:3.4.11.18	Methionyl aminopeptidase	30544.1	13331.7
EC:3.4.11.19	D-stereospecific aminopeptidase	11597.9	2179.25
EC:3.4.11.2	Membrane alanyl aminopeptidase	11162	5903.87
EC:3.4.11.21	Aspartyl aminopeptidase	1383.47	1376.21
EC:3.4.11.23	PepB aminopeptidase	10745	0
EC:3.4.11.4	Tripeptide aminopeptidase	24802.1	3092.41
EC:3.4.11.5	Prolyl aminopeptidase	11398	5597.28
EC:3.4.11.6	Aminopeptidase B	10880	475
EC:3.4.11.7	Glutamyl aminopeptidase	0	3
EC:3.4.11.9	Xaa-Pro aminopeptidase	19051.3	11531.1
EC:3.4.13.19	Membrane dipeptidase	24105.8	2728.35
EC:3.4.13.21	Dipeptidase E	10990.5	834
EC:3.4.13.22	D-Ala-D-Ala dipeptidase	13853.5	1204
EC:3.4.13.9	Xaa-Pro dipeptidase	33792.3	5972.17
EC:3.4.14.4	Dipeptidyl-peptidase III	2104	1553
EC:3.4.14.5	Dipeptidyl-peptidase IV	4465	7620
EC:3.4.15.1	Peptidyl-dipeptidase A	5	3962
EC:3.4.15.5	Peptidyl-dipeptidase Dcp	15179	8080.5
EC:3.4.15.6	Cyanophycinase	1151.3	451.57
EC:3.4.16.4	Serine-type D-Ala-D-Ala carboxypeptidase	68740.9	25044
EC:3.4.17.11	Glutamate carboxypeptidase	10857.5	2226.35
EC:3.4.17.13	Muramoyltetrapeptide carboxypeptidase	3361.16	3026.19
EC:3.4.17.19	Carboxypeptidase Taq	11502.5	121
EC:3.4.19.1	Acylaminoacyl-peptidase	0	1558
EC:3.4.19.11	Gamma-D-glutamyl-meso-diaminopimelate peptidase	1358.92	424.18
EC:3.4.19.13	Glutathione hydrolase	33412.1	13749.4
EC:3.4.19.3	Pyroglutamyl-peptidase I	11086	664.39
EC:3.4.19.5	Beta-aspartyl-peptidase	10939	6143
EC:3.4.21.100	Sedolisin	4	0
EC:3.4.21.102	C-terminal processing peptidase	21722.6	19102.6
EC:3.4.21.105	Rhomboid protease	1049.3	1359.57
EC:3.4.21.107	Peptidase Do	15902.2	14137.1
EC:3.4.21.116	SpoIVB peptidase	2400.04	1393.19
EC:3.4.21.26	Prolyl oligopeptidase	12869	5911.5
EC:3.4.21.53	Endopeptidase La	21167	10969.4
EC:3.4.21.81	Streptogrisin B	0	2
EC:3.4.21.83	Oligopeptidase B	10943	5015
EC:3.4.21.88	Repressor LexA	13659.3	11534.7
EC:3.4.21.89	Signal peptidase I	21423.6	13080.3
EC:3.4.21.92	Endopeptidase Clp	17575.8	11396.7
EC:3.4.21.96	Lactocepin	339	103
EC:3.4.22.40	Bleomycin hydrolase	2437	1945
EC:3.4.22.70	Sortase A	2054.34	4961.89
EC:3.4.23.36	Signal peptidase II	16383.2	10506.9
EC:3.4.23.43	Prepilin peptidase	15474.7	10264.6
EC:3.4.23.51	HycI peptidase	10745	0
EC:3.4.23.52	Preflagellin peptidase	131.33	1.67
EC:3.4.24.15	Thimet oligopeptidase	0	1222.2
EC:3.4.24.20	Peptidyl-Lys metalloendopeptidase	0	15
EC:3.4.24.27	Thermolysin	20	0
EC:3.4.24.28	Bacillolysin	135	6
EC:3.4.24.29	Aureolysin	0	7.89
EC:3.4.24.55	Pitrilysin	10745	0
EC:3.4.24.70	Oligopeptidase A	10777.7	5600.2
EC:3.4.24.78	GPR endopeptidase	2400.04	1390.19
EC:3.4.24.84	Ste24 endopeptidase	364.55	678.25
EC:3.4.25.1	Proteasome endopeptidase complex	262.66	570.34
EC:3.4.25.2	HslU--HslV peptidase	12472.1	5478.73
EC:3.5.1.1	Asparaginase	17852.5	8626.37
EC:3.5.1.10	Formyltetrahydrofolate deformylase	13699.7	2267.7
EC:3.5.1.101	L-proline amide hydrolase	10752	0
EC:3.5.1.103	deacetylase	5.5	548
EC:3.5.1.105	Chitin disaccharide deacetylase	11333	493.89
EC:3.5.1.106	N-formylmaleamate deformylase	0	427
EC:3.5.1.107	Maleamate amidohydrolase	0	427
EC:3.5.1.108	UDP-3-O-acyl-N-acetylglucosamine deacetylase	13539.4	8000.93
EC:3.5.1.11	Penicillin amidase	9	4380
EC:3.5.1.110	Peroxyureidoacrylate/ureidoacrylate amidohydrolase	10779	25
EC:3.5.1.115	Mycothiol S-conjugate amidase	5.5	283.5
EC:3.5.1.118	Gamma-glutamyl hercynylcysteine S-oxide hydrolase	10780	1712.2
EC:3.5.1.16	Acetylornithine deacetylase	34526	7607.89
EC:3.5.1.18	Succinyl-diaminopimelate desuccinylase	35404.4	9026.05
EC:3.5.1.19	Nicotinamidase	11398.5	4104.7
EC:3.5.1.2	Glutaminase	11238.5	1442.09
EC:3.5.1.23	Ceramidase	0	1222.2
EC:3.5.1.24	Choloylglycine hydrolase	1024	2943.09
EC:3.5.1.25	N-acetylglucosamine-6-phosphate deacetylase	12772.2	1400.69
EC:3.5.1.26	N(4)-(beta-N-acetylglucosaminyl)-L-asparaginase	277	212.89
EC:3.5.1.28	N-acetylmuramoyl-L-alanine amidase	67158.2	23641.4
EC:3.5.1.32	Hippurate hydrolase	32628.5	4713
EC:3.5.1.38	Glutamin-(asparagin-)ase	0	1222.2
EC:3.5.1.4	Amidase	323.5	4311.7
EC:3.5.1.41	Chitin deacetylase	34	0
EC:3.5.1.42	Nicotinamide-nucleotide amidase	16301.7	8421.69
EC:3.5.1.44	Protein-glutamine glutaminase	4569.37	2593.86
EC:3.5.1.46	6-aminohexanoate-oligomer exohydrolase	143	221
EC:3.5.1.47	N-acetyldiaminopimelate deacetylase	130	99.89
EC:3.5.1.49	Formamidase	0	427
EC:3.5.1.5	Urease	105	75
EC:3.5.1.53	N-carbamoylputrescine amidase	14156	6730.5
EC:3.5.1.54	Allophanate hydrolase	10752	1674.2
EC:3.5.1.68	N-formylglutamate deformylase	4	4355
EC:3.5.1.77	N-carbamoyl-D-amino-acid hydrolase	7	0
EC:3.5.1.81	N-acyl-D-amino-acid deacylase	1201.86	2346.6
EC:3.5.1.82	N-acyl-D-glutamate deacylase	0	427
EC:3.5.1.86	Mandelamide amidase	0	427
EC:3.5.1.87	N-carbamoyl-L-amino-acid hydrolase	826.4	3560.03
EC:3.5.1.88	Peptide deformylase	18409.7	13634.6
EC:3.5.1.9	Arylformamidase	1323.83	1729.42
EC:3.5.1.90	Adenosylcobinamide hydrolase	131.33	1.67
EC:3.5.1.94	Gamma-glutamyl-gamma-aminobutyrate hydrolase	10745	0
EC:3.5.1.96	Succinylglutamate desuccinylase	10749	410
EC:3.5.1.97	Acyl-homoserine-lactone acylase	5	25
EC:3.5.2.10	Creatininase	11151.2	303.73
EC:3.5.2.14	N-methylhydantoinase (ATP-hydrolyzing)	1733	1063.5
EC:3.5.2.17	Hydroxyisourate hydrolase	10871	2586.4
EC:3.5.2.18	Enamidase	1.92	0
EC:3.5.2.2	Dihydropyrimidinase	1531.54	2102.83
EC:3.5.2.3	Dihydroorotase	27861	13381.7
EC:3.5.2.5	Allantoinase	23264.8	1989.7
EC:3.5.2.6	Beta-lactamase	13927.6	15091
EC:3.5.2.7	Imidazolonepropionase	12348.6	8814.18
EC:3.5.2.9	5-oxoprolinase (ATP-hydrolyzing)	140.33	437.67
EC:3.5.3.1	Arginase	1231.54	5107.41
EC:3.5.3.11	Agmatinase	1494.83	927.56
EC:3.5.3.12	Agmatine deiminase	11965.9	1249
EC:3.5.3.13	Formimidoylglutamate deiminase	10756	3928
EC:3.5.3.18	Dimethylargininase	7	0
EC:3.5.3.23	N-succinylarginine dihydrolase	10754	1173
EC:3.5.3.26	(S)-ureidoglycine aminohydrolase	11324.1	58.98
EC:3.5.3.4	Allantoicase	8	1247.2
EC:3.5.3.6	Arginine deiminase	11853.2	361.17
EC:3.5.3.7	Guanidinobutyrase	4	0
EC:3.5.3.8	Formimidoylglutamase	11127.7	1756.93
EC:3.5.3.9	Allantoate deiminase	22343.6	204.98
EC:3.5.4.1	Cytosine deaminase	22166.3	570.67
EC:3.5.4.10	IMP cyclohydrolase	15170.5	10105.6
EC:3.5.4.12	dCMP deaminase	5633.37	2694.86
EC:3.5.4.13	dCTP deaminase	11413.7	7571.7
EC:3.5.4.16	GTP cyclohydrolase I	15486.2	16161.1
EC:3.5.4.19	Phosphoribosyl-AMP cyclohydrolase	16213	9686.87
EC:3.5.4.2	Adenine deaminase	13935	1539.84
EC:3.5.4.25	GTP cyclohydrolase II	15524.9	10571.6
EC:3.5.4.26	Diaminohydroxyphosphoribosylaminopyrimidine deaminase	15506.2	10094.4
EC:3.5.4.27	Methenyltetrahydromethanopterin cyclohydrolase	707.21	48.92
EC:3.5.4.28	S-adenosylhomocysteine deaminase	1899.45	4333.97
EC:3.5.4.3	Guanine deaminase	11530.4	3041.09
EC:3.5.4.31	S-methyl-5'-thioadenosine deaminase	1899.45	4333.97
EC:3.5.4.32	8-oxoguanine deaminase	10745	25
EC:3.5.4.33	tRNA(adenine(34)) deaminase	16193	3671.69
EC:3.5.4.39	GTP cyclohydrolase IV	131.33	1.67
EC:3.5.4.4	Adenosine deaminase	11190.9	3488.66
EC:3.5.4.5	Cytidine deaminase	15682	3591.69
EC:3.5.4.9	Methenyltetrahydrofolate cyclohydrolase	16538	9778.56
EC:3.5.5.1	Nitrilase	28	916.89
EC:3.5.5.7	Aliphatic nitrilase	0	427
EC:3.5.99.10	2-iminobutanoate/2-iminopropanoate deaminase	17007.1	3393.54
EC:3.5.99.2	Aminopyrimidine aminohydrolase	148	2837.09
EC:3.5.99.3	Hydroxydechloroatrazine ethylaminohydrolase	454	43
EC:3.5.99.5	2-aminomuconate deaminase	0	4355
EC:3.5.99.6	Glucosamine-6-phosphate deaminase	17442.2	4397.69
EC:3.5.99.7	1-aminocyclopropane-1-carboxylate deaminase	4	452
EC:3.6.1.1	Inorganic diphosphatase	19893.3	16823.1
EC:3.6.1.11	Exopolyphosphatase	35308.2	8472.56
EC:3.6.1.13	ADP-ribose diphosphatase	13323.5	7335.78
EC:3.6.1.15	Nucleoside-triphosphate phosphatase	6.83	481.67
EC:3.6.1.22	NAD(+) diphosphatase	14136.9	8152.92
EC:3.6.1.23	dUTP diphosphatase	16293.4	9117.56
EC:3.6.1.25	Triphosphatase	10745	0
EC:3.6.1.26	CDP-diacylglycerol diphosphatase	10749	0
EC:3.6.1.27	Undecaprenyl-diphosphate phosphatase	47223.6	29097.1
EC:3.6.1.31	Phosphoribosyl-ATP diphosphatase	16166	8560.67
EC:3.6.1.40	Guanosine-5'-triphosphate,3'-diphosphate diphosphatase	35308.2	8472.56
EC:3.6.1.41	Bis(5'-nucleosyl)-tetraphosphatase (symmetrical)	10773	6042.2
EC:3.6.1.45	UDP-sugar diphosphatase	0.67	0
EC:3.6.1.54	UDP-2,3-diacylglucosamine diphosphatase	13011.7	7168.2
EC:3.6.1.55	8-oxo-dGTP diphosphatase	16995.1	16125.5
EC:3.6.1.56	2-hydroxy-dATP diphosphatase	5.74	0.73
EC:3.6.1.57	UDP-2,4-diacetamido-2,4,6-trideoxy-beta-L-altropyranose hydrolase	0.67	0
EC:3.6.1.62	5'-(N(7)-methylguanosine 5'-triphospho)-[mRNA] hydrolase	0.67	0
EC:3.6.1.63	Alpha-D-ribose 1-methylphosphonate 5-triphosphate diphosphatase	10777	879
EC:3.6.1.64	Inosine diphosphate phosphatase	0.67	0
EC:3.6.1.65	(d)CTP diphosphatase	10745	0
EC:3.6.1.66	XTP/dITP diphosphatase	18707	11490.2
EC:3.6.1.7	Acylphosphatase	12698.8	1986.17
EC:3.6.1.8	ATP diphosphatase	11398	4741
EC:3.6.3.12	Potassium-transporting ATPase	36271.9	9902.42
EC:3.6.3.14	H(+)-transporting two-sector ATPase	49106.6	21395
EC:3.6.3.16	Arsenite-transporting ATPase	1980.9	1244.78
EC:3.6.3.17	Monosaccharide-transporting ATPase	119809	8086.54
EC:3.6.3.2	Magnesium-importing ATPase	21518.8	464.67
EC:3.6.3.20	Glycerol-3-phosphate-transporting ATPase	32280	854
EC:3.6.3.21	Polar-amino-acid-transporting ATPase	95656.6	9093.84
EC:3.6.3.24	Nickel-transporting ATPase	0	2
EC:3.6.3.25	Sulfate-transporting ATPase	11348	2573.2
EC:3.6.3.27	Phosphate-transporting ATPase	17077.5	9987.56
EC:3.6.3.28	Phosphonate-transporting ATPase	10901.5	1862
EC:3.6.3.29	Molybdate-transporting ATPase	13717.1	2964.9
EC:3.6.3.3	Cadmium-exporting ATPase	17572.8	5931.11
EC:3.6.3.30	Fe(3+)-transporting ATPase	45484.2	8758.19
EC:3.6.3.31	Polyamine-transporting ATPase	4066.42	2175.46
EC:3.6.3.32	Quaternary-amine-transporting ATPase	13497.5	798.5
EC:3.6.3.33	Vitamin B12-transporting ATPase	10745	0
EC:3.6.3.34	Iron-chelate-transporting ATPase	62975.2	14862
EC:3.6.3.36	Taurine-transporting ATPase	0	1982.2
EC:3.6.3.4	Cu(2+)-exporting ATPase	3625.33	6184.17
EC:3.6.3.40	Teichoic-acid-transporting ATPase	101.5	735.5
EC:3.6.3.41	Heme-transporting ATPase	12127.4	5255.25
EC:3.6.3.44	Xenobiotic-transporting ATPase	145.5	92
EC:3.6.3.5	Zinc-exporting ATPase	17572.8	5931.11
EC:3.6.3.54	Cu(+) exporting ATPase	14851.9	15019.9
EC:3.6.3.55	Tungstate-importing ATPase	1644.12	678.98
EC:3.6.3.6	Proton-exporting ATPase	416.66	3.34
EC:3.6.3.8	Calcium-transporting ATPase	10034.7	4650.85
EC:3.6.3.9	Sodium/potassium-exchanging ATPase	131.33	1.67
EC:3.6.4.12	DNA helicase	160412	87535.6
EC:3.6.4.13	RNA helicase	86530.7	36443.4
EC:3.7.1.12	Cobalt-precorrin 5A hydrolase	2765.2	985.53
EC:3.7.1.2	Fumarylacetoacetase	199	6819.2
EC:3.7.1.20	3-fumarylpyruvate hydrolase	10778	2031
EC:3.7.1.22	3D-(3,5/4)-trihydroxycyclohexane-1,2-dione acylhydrolase (decyclizing)	100.16	620.3
EC:3.7.1.3	Kynureninase	24	4364
EC:3.8.1.2	(S)-2-haloacid dehalogenase	628.5	931.5
EC:3.8.1.3	Haloacetate dehalogenase	10756	427
EC:3.8.1.5	Haloalkane dehalogenase	11	3928
EC:4.1.1.11	Aspartate 1-decarboxylase	15071.5	3900.03
EC:4.1.1.12	Aspartate 4-decarboxylase	310.88	2472.34
EC:4.1.1.15	Glutamate decarboxylase	49.33	1.67
EC:4.1.1.17	Ornithine decarboxylase	11130.6	860.4
EC:4.1.1.18	Lysine decarboxylase	11076	249
EC:4.1.1.19	Arginine decarboxylase	13998.8	6463.12
EC:4.1.1.20	Diaminopimelate decarboxylase	27914	11094.5
EC:4.1.1.23	Orotidine-5'-phosphate decarboxylase	16440	9636.56
EC:4.1.1.25	Tyrosine decarboxylase	131.33	1.67
EC:4.1.1.28	Aromatic-L-amino-acid decarboxylase	143	221
EC:4.1.1.3	Oxaloacetate decarboxylase	10917.4	3486.42
EC:4.1.1.31	Phosphoenolpyruvate carboxylase	11225.3	6624.37
EC:4.1.1.32	Phosphoenolpyruvate carboxykinase (GTP)	868	6726.7
EC:4.1.1.33	Diphosphomevalonate decarboxylase	229.5	208
EC:4.1.1.35	UDP-glucuronate decarboxylase	2742.24	2130.73
EC:4.1.1.36	Phosphopantothenoylcysteine decarboxylase	16328.5	9651.56
EC:4.1.1.37	Uroporphyrinogen decarboxylase	13747.9	11073.2
EC:4.1.1.39	Ribulose-bisphosphate carboxylase	145.07	703.4
EC:4.1.1.4	Acetoacetate decarboxylase	5.5	1170.2
EC:4.1.1.41	Methylmalonyl-CoA decarboxylase	5.74	0.73
EC:4.1.1.44	4-carboxymuconolactone decarboxylase	12169.2	4489.53
EC:4.1.1.45	Aminocarboxymuconate-semialdehyde decarboxylase	0	4355
EC:4.1.1.47	Tartronate-semialdehyde synthase	10749	25
EC:4.1.1.48	Indole-3-glycerol-phosphate synthase	16032.3	9499.83
EC:4.1.1.49	Phosphoenolpyruvate carboxykinase (ATP)	14755.6	2305.46
EC:4.1.1.5	Acetolactate decarboxylase	11515.3	1.67
EC:4.1.1.50	Adenosylmethionine decarboxylase	13479.3	6346.92
EC:4.1.1.55	4,5-dihydroxyphthalate decarboxylase	10749	0
EC:4.1.1.64	2,2-dialkylglycine decarboxylase (pyruvate)	0	427
EC:4.1.1.65	Phosphatidylserine decarboxylase	15428.2	8256.42
EC:4.1.1.68	5-oxopent-3-ene-1,2,5-tricarboxylate decarboxylase	0	854
EC:4.1.1.70	Glutaconyl-CoA decarboxylase	867.38	269.25
EC:4.1.1.73	Tartrate decarboxylase	14.24	926.73
EC:4.1.1.74	Indolepyruvate decarboxylase	11156.3	1.67
EC:4.1.1.79	Sulfopyruvate decarboxylase	131.33	1.67
EC:4.1.1.8	Oxalyl-CoA decarboxylase	4	0
EC:4.1.1.81	Threonine-phosphate decarboxylase	3905.87	2242.75
EC:4.1.1.82	Phosphonopyruvate decarboxylase	1995.5	333
EC:4.1.1.83	4-hydroxyphenylacetate decarboxylase	11.48	470.46
EC:4.1.1.85	3-dehydro-L-gulonate-6-phosphate decarboxylase	10745	0
EC:4.1.1.86	Diaminobutyrate decarboxylase	21490	1247.2
EC:4.1.1.87	Malonyl-S-ACP decarboxylase	21498	519
EC:4.1.1.9	Malonyl-CoA decarboxylase	24	427
EC:4.1.1.96	Carboxynorspermidine decarboxylase	3539.29	2145.73
EC:4.1.1.97	2-oxo-4-hydroxy-4-carboxy-5-ureidoimidazoline decarboxylase	10866	1314.2
EC:4.1.1.98	4-hydroxy-3-polyprenylbenzoate decarboxylase	45619.4	3815.38
EC:4.1.2.13	Fructose-bisphosphate aldolase	31042.8	13913.1
EC:4.1.2.14	2-dehydro-3-deoxy-phosphogluconate aldolase	26231.3	5610.99
EC:4.1.2.17	L-fuculose-phosphate aldolase	2518.11	1970.59
EC:4.1.2.19	Rhamnulose-1-phosphate aldolase	12776.2	816.73
EC:4.1.2.20	2-dehydro-3-deoxyglucarate aldolase	10787	436.89
EC:4.1.2.21	2-dehydro-3-deoxy-6-phosphogalactonate aldolase	16	427
EC:4.1.2.22	Fructose-6-phosphate phosphoketolase	11	478.5
EC:4.1.2.25	Dihydroneopterin aldolase	14519.2	9600.89
EC:4.1.2.29	5-dehydro-2-deoxyphosphogluconate aldolase	34	0
EC:4.1.2.4	Deoxyribose-phosphate aldolase	16028	4153.15
EC:4.1.2.40	Tagatose-bisphosphate aldolase	21559.2	388.19
EC:4.1.2.41	Vanillin synthase	0	385
EC:4.1.2.43	3-hexulose-6-phosphate synthase	426.66	428.34
EC:4.1.2.44	Benzoyl-CoA-dihydrodiol lyase	0	427
EC:4.1.2.5	L-threonine aldolase	15968.8	9332.67
EC:4.1.2.50	6-carboxytetrahydropterin synthase	14128.4	9080.7
EC:4.1.2.52	4-hydroxy-2-oxoheptanedioate aldolase	53	429
EC:4.1.2.57	Sulfofructosephosphate aldolase	10745	0
EC:4.1.2.9	Phosphoketolase	11	478.5
EC:4.1.3.1	Isocitrate lyase	11280	6495.2
EC:4.1.3.16	4-hydroxy-2-oxoglutarate aldolase	0	4
EC:4.1.3.17	4-hydroxy-4-methyl-2-oxoglutarate aldolase	10754	9
EC:4.1.3.25	(S)-citramalyl-CoA lyase	0	452
EC:4.1.3.27	Anthranilate synthase	32241	23371.2
EC:4.1.3.3	N-acetylneuraminate lyase	12.5	1222.89
EC:4.1.3.30	Methylisocitrate lyase	410	5626.7
EC:4.1.3.34	Citryl-CoA lyase	13174.3	2867.7
EC:4.1.3.36	1,4-dihydroxy-2-naphthoyl-CoA synthase	13139	1933.25
EC:4.1.3.38	Aminodeoxychorismate lyase	14285	8002.66
EC:4.1.3.39	4-hydroxy-2-oxovalerate aldolase	159.3	86
EC:4.1.3.4	Hydroxymethylglutaryl-CoA lyase	352	7913.2
EC:4.1.3.40	Chorismate lyase	10773	5615.2
EC:4.1.3.42	(4S)-4-hydroxy-2-oxoglutarate aldolase	25915.1	5594.26
EC:4.1.3.44	tRNA 4-demethylwyosine synthase (AdoMet-dependent)	131.33	1.67
EC:4.1.3.45	3-hydroxybenzoate synthase	0	3928
EC:4.1.99.1	Tryptophanase	547.12	1589.87
EC:4.1.99.12	3,4-dihydroxy-2-butanone-4-phosphate synthase	16275.3	10967
EC:4.1.99.14	Spore photoproduct lyase	2772.04	1331.94
EC:4.1.99.17	Phosphomethylpyrimidine synthase	16580.1	8889.48
EC:4.1.99.18	Cyclic pyranopterin phosphate synthase	27349.8	14227.9
EC:4.1.99.19	2-iminoacetate synthase	16360.2	3134.38
EC:4.1.99.2	Tyrosine phenol-lyase	12.74	36.73
EC:4.1.99.3	Deoxyribodipyrimidine photo-lyase	11979	6884.37
EC:4.2.1.1	Carbonate dehydratase	37256.5	10138.3
EC:4.2.1.10	3-dehydroquinate dehydratase	27182	10928.8
EC:4.2.1.101	Trans-feruloyl-CoA hydratase	0	385
EC:4.2.1.103	Cyclohexyl-isocyanide hydratase	10749	427
EC:4.2.1.104	Cyanase	0	921
EC:4.2.1.108	Ectoine synthase	5	452
EC:4.2.1.109	Methylthioribulose 1-phosphate dehydratase	10841	4045
EC:4.2.1.11	Phosphopyruvate hydratase	14581.5	10404.6
EC:4.2.1.113	o-succinylbenzoate synthase	11332.9	437.25
EC:4.2.1.114	Methanogen homoaconitase	267.99	5.01
EC:4.2.1.115	UDP-N-acetylglucosamine 4,6-dehydratase (inverting)	406.67	0
EC:4.2.1.118	3-dehydroshikimate dehydratase	0	1222.2
EC:4.2.1.12	Phosphogluconate dehydratase	10761	853
EC:4.2.1.120	4-hydroxybutanoyl-CoA dehydratase	1360.76	1095.5
EC:4.2.1.126	N-acetylmuramic acid 6-phosphate etherase	13980.7	2085.23
EC:4.2.1.129	Squalene--hopanol cyclase	149	196
EC:4.2.1.130	D-lactate dehydratase	0	1222.2
EC:4.2.1.135	UDP-N-acetylglucosamine 4,6-dehydratase (configuration-retaining)	0.67	0
EC:4.2.1.137	Sporulenol synthase	130	92
EC:4.2.1.147	5,6,7,8-tetrahydromethanopterin hydro-lyase	140.66	3.34
EC:4.2.1.148	2-methylfumaryl-CoA hydratase	7	0
EC:4.2.1.151	Chorismate dehydratase	1356.29	99.98
EC:4.2.1.153	3-methylfumaryl-CoA hydratase	5	0
EC:4.2.1.17	Enoyl-CoA hydratase	36494.1	19336.9
EC:4.2.1.18	Methylglutaconyl-CoA hydratase	352	6602.2
EC:4.2.1.19	Imidazoleglycerol-phosphate dehydratase	16213	9619.67
EC:4.2.1.2	Fumarate hydratase	33099.7	17294.3
EC:4.2.1.20	Tryptophan synthase	34192.8	22110.1
EC:4.2.1.22	Cystathionine beta-synthase	138	4732
EC:4.2.1.24	Porphobilinogen synthase	13710	7729.56
EC:4.2.1.25	L-arabinonate dehydratase	4	0
EC:4.2.1.28	Propanediol dehydratase	106.14	2816.19
EC:4.2.1.3	Aconitate hydratase	27078.3	19196.7
EC:4.2.1.30	Glycerol dehydratase	5.76	0
EC:4.2.1.32	L(+)-tartrate dehydratase	93.48	73.46
EC:4.2.1.33	3-isopropylmalate dehydratase	54216.8	12386.8
EC:4.2.1.35	(R)-2-methylmalate dehydratase	54216.8	12386.8
EC:4.2.1.36	Homoaconitate hydratase	0	25
EC:4.2.1.40	Glucarate dehydratase	10846.5	123.46
EC:4.2.1.41	5-dehydro-4-deoxyglucarate dehydratase	4	452
EC:4.2.1.42	Galactarate dehydratase	10795.7	488.73
EC:4.2.1.43	2-dehydro-3-deoxy-L-arabinonate dehydratase	0	427
EC:4.2.1.44	Myo-inosose-2 dehydratase	683.66	691.3
EC:4.2.1.45	CDP-glucose 4,6-dehydratase	883.33	343.73
EC:4.2.1.46	dTDP-glucose 4,6-dehydratase	21548	9204.7
EC:4.2.1.47	GDP-mannose 4,6-dehydratase	14273	3639.13
EC:4.2.1.49	Urocanate hydratase	12458.6	9286.18
EC:4.2.1.51	Prephenate dehydratase	27010.5	10027.6
EC:4.2.1.53	Oleate hydratase	867.24	163.19
EC:4.2.1.55	3-hydroxybutyryl-CoA dehydratase	77.16	1257.3
EC:4.2.1.56	Itaconyl-CoA hydratase	0	452
EC:4.2.1.57	Isohexenylglutaconyl-CoA hydratase	0	1222.2
EC:4.2.1.59	3-hydroxyacyl-[acyl-carrier-protein] dehydratase	27084	14081.1
EC:4.2.1.6	Galactonate dehydratase	639.5	925
EC:4.2.1.68	L-fuconate dehydratase	10745	0
EC:4.2.1.7	Altronate dehydratase	15053.4	1960.98
EC:4.2.1.75	Uroporphyrinogen-III synthase	17895	9122.56
EC:4.2.1.77	Trans-L-3-hydroxyproline dehydratase	179	469
EC:4.2.1.79	2-methylcitrate dehydratase	10749	4374.5
EC:4.2.1.8	Mannonate dehydratase	36709.9	2954.96
EC:4.2.1.80	2-oxopent-4-enoate hydratase	12	9
EC:4.2.1.83	4-oxalmesaconate hydratase	10754	9
EC:4.2.1.9	Dihydroxy-acid dehydratase	16748	8540.99
EC:4.2.1.90	L-rhamnonate dehydratase	9	0
EC:4.2.1.91	Arogenate dehydratase	10754.5	0
EC:4.2.1.96	4a-hydroxytetrahydrobiopterin dehydratase	310	5685.5
EC:4.2.1.99	2-methylisocitrate dehydratase	10778.7	1702.2
EC:4.2.2.1	Hyaluronate lyase	0	9
EC:4.2.2.2	Pectate lyase	0	427
EC:4.2.2.23	Rhamnogalacturonan endolyase	13.5	0
EC:4.2.2.3	Poly(beta-D-mannuronate) lyase	7	0
EC:4.2.2.6	Oligogalacturonide lyase	10755	9
EC:4.2.3.1	Threonine synthase	17229.7	10599.5
EC:4.2.3.12	6-pyruvoyltetrahydropterin synthase	14128.4	9080.7
EC:4.2.3.130	Tetraprenyl-beta-curcumene synthase	738.12	143.98
EC:4.2.3.3	Methylglyoxal synthase	15327.7	2523.19
EC:4.2.3.4	3-dehydroquinate synthase	16081.7	10103.9
EC:4.2.3.5	Chorismate synthase	16433	9636.56
EC:4.2.99.18	DNA-(apurinic or apyrimidinic site) lyase	42536.6	23244.5
EC:4.2.99.20	2-succinyl-6-hydroxy-2,4-cyclohexadiene-1-carboxylate synthase	10877	119.75
EC:4.2.99.21	Isochorismate lyase	10750.7	1217
EC:4.3.1.1	Aspartate ammonia-lyase	13398.2	2543.48
EC:4.3.1.12	Ornithine cyclodeaminase	11696	6088.78
EC:4.3.1.14	3-aminobutyryl-CoA ammonia-lyase	213.74	1996.73
EC:4.3.1.15	Diaminopropionate ammonia-lyase	1384.04	1015.44
EC:4.3.1.17	L-serine ammonia-lyase	28235.1	10752.2
EC:4.3.1.18	D-serine ammonia-lyase	12055.4	2212.45
EC:4.3.1.19	Threonine ammonia-lyase	14328.2	12331.6
EC:4.3.1.2	Methylaspartate ammonia-lyase	956.62	995.98
EC:4.3.1.29	D-glucosaminate-6-phosphate ammonia lyase	5.74	9.73
EC:4.3.1.3	Histidine ammonia-lyase	23152.1	13513.2
EC:4.3.1.4	Formimidoyltetrahydrofolate cyclodeaminase	535.24	380.73
EC:4.3.1.7	Ethanolamine ammonia-lyase	23601	3228.18
EC:4.3.2.1	Argininosuccinate lyase	26878	9212.56
EC:4.3.2.2	Adenylosuccinate lyase	16998.9	9580.81
EC:4.3.2.3	Ureidoglycolate lyase	11222	1708.2
EC:4.3.3.6	Pyridoxal 5'-phosphate synthase (glutamine hydrolyzing)	3891.12	2996.8
EC:4.3.3.7	4-hydroxy-tetrahydrodipicolinate synthase	84340.3	17253.8
EC:4.3.99.3	7-carboxy-7-deazaguanine synthase	11369.4	6110.38
EC:4.4.1.1	Cystathionine gamma-lyase	130	4824
EC:4.4.1.11	Methionine gamma-lyase	11749.5	5855.21
EC:4.4.1.15	D-cysteine desulfhydrase	21676.2	503.73
EC:4.4.1.16	Selenocysteine lyase	14076.1	7124.9
EC:4.4.1.19	Phosphosulfolactate synthase	139	0
EC:4.4.1.2	Homocysteine desulfhydrase	130	92
EC:4.4.1.21	S-ribosylhomocysteine lyase	11803.1	1232.46
EC:4.4.1.24	(2R)-sulfolactate sulfo-lyase	0	866
EC:4.4.1.25	L-cysteate sulfo-lyase	11	9
EC:4.4.1.5	Lactoylglutathione lyase	18094.4	11334.1
EC:4.4.1.8	Cystathionine beta-lyase	39042.5	9712.98
EC:4.6.1.1	Adenylate cyclase	14727.8	8586.74
EC:4.6.1.12	2-C-methyl-D-erythritol 2,4-cyclodiphosphate synthase	16385.7	9634.89
EC:4.7.1.1	Alpha-D-ribose 1-methylphosphonate 5-phosphate C-P-lyase	10777	477
EC:4.99.1.1	Ferrochelatase	11193.3	6999.7
EC:4.99.1.3	Sirohydrochlorin cobaltochelatase	4701.97	1016.21
EC:4.99.1.4	Sirohydrochlorin ferrochelatase	24474.4	3583.56
EC:5.1.1.1	Alanine racemase	29118.5	13340
EC:5.1.1.13	Aspartate racemase	11939.1	2956.87
EC:5.1.1.17	Isopenicillin-N epimerase	5.5	0
EC:5.1.1.18	Serine racemase	25	0
EC:5.1.1.3	Glutamate racemase	16288.5	6040.62
EC:5.1.1.4	Proline racemase	179	903.89
EC:5.1.1.7	Diaminopimelate epimerase	27270	9524.62
EC:5.1.1.8	4-hydroxyproline epimerase	9	779
EC:5.1.2.3	3-hydroxybutyryl-CoA epimerase	21524	7603.4
EC:5.1.3.1	Ribulose-phosphate 3-epimerase	16358.7	10341.9
EC:5.1.3.10	CDP-paratose 2-epimerase	817.5	0
EC:5.1.3.13	dTDP-4-dehydrorhamnose 3,5-epimerase	17237.7	7976.47
EC:5.1.3.14	UDP-N-acetylglucosamine 2-epimerase (non-hydrolyzing)	18773.8	8164.21
EC:5.1.3.15	Glucose-6-phosphate 1-epimerase	10775	3953
EC:5.1.3.2	UDP-glucose 4-epimerase	22859.4	7279.18
EC:5.1.3.20	ADP-glyceromanno-heptose 6-epimerase	11606.7	1440
EC:5.1.3.22	L-ribulose-5-phosphate 3-epimerase	10756.5	12
EC:5.1.3.23	UDP-2,3-diacetamido-2,3-dideoxyglucuronic acid 2-epimerase	1581.38	1293.25
EC:5.1.3.25	dTDP-L-rhamnose 4-epimerase	0	779
EC:5.1.3.29	L-fucose mutarotase	108.22	480.19
EC:5.1.3.3	Aldose 1-epimerase	18229	4126.5
EC:5.1.3.30	D-psicose 3-epimerase	36.5	220
EC:5.1.3.31	D-tagatose 3-epimerase	36.5	220
EC:5.1.3.32	L-rhamnose mutarotase	25572.2	2167.73
EC:5.1.3.4	L-ribulose-5-phosphate 4-epimerase	24927.1	3445.69
EC:5.1.3.5	UDP-arabinose 4-epimerase	639	15
EC:5.1.3.6	UDP-glucuronate 4-epimerase	13518.7	6141.73
EC:5.1.3.7	UDP-N-acetylglucosamine 4-epimerase	181	1649.2
EC:5.1.3.8	N-acylglucosamine 2-epimerase	157.5	1598
EC:5.1.3.9	N-acylglucosamine-6-phosphate 2-epimerase	11503	171.89
EC:5.1.99.1	Methylmalonyl-CoA epimerase	13290.5	2943.46
EC:5.1.99.3	Allantoin racemase	10752	0
EC:5.1.99.4	Alpha-methylacyl-CoA racemase	0	813
EC:5.1.99.6	NAD(P)H-hydrate epimerase	16260.4	6846.86
EC:5.2.1.1	Maleate isomerase	9	703
EC:5.2.1.2	Maleylacetoacetate isomerase	0	4389
EC:5.2.1.4	Maleylpyruvate isomerase	9	3129.2
EC:5.2.1.8	Peptidylprolyl isomerase	134589	81563.2
EC:5.3.1.1	Triose-phosphate isomerase	16460	9984.56
EC:5.3.1.12	Glucuronate isomerase	13547.2	3290.23
EC:5.3.1.13	Arabinose-5-phosphate isomerase	13460.6	8099.66
EC:5.3.1.14	L-rhamnose isomerase	12957.2	1035.73
EC:5.3.1.16	isomerase	16244.9	9372.34
EC:5.3.1.17	5-dehydro-4-deoxy-D-glucuronate isomerase	13185.2	326.23
EC:5.3.1.22	Hydroxypyruvate isomerase	11245.7	2179.93
EC:5.3.1.23	S-methyl-5-thioribose-1-phosphate isomerase	13002.5	4525.4
EC:5.3.1.24	Phosphoribosylanthranilate isomerase	16395	9502.67
EC:5.3.1.25	L-fucose isomerase	251.74	284.73
EC:5.3.1.27	6-phospho-3-hexuloisomerase	439.4	429.07
EC:5.3.1.28	D-sedoheptulose 7-phosphate isomerase	12431.9	698.73
EC:5.3.1.29	Ribose 1,5-bisphosphate isomerase	131.33	10.67
EC:5.3.1.30	5-deoxy-glucuronate isomerase	688.66	727.3
EC:5.3.1.31	Sulfoquinovose isomerase	10745	0
EC:5.3.1.4	L-arabinose isomerase	13480.2	2573.23
EC:5.3.1.5	Xylose isomerase	23978.7	2711.23
EC:5.3.1.6	Ribose-5-phosphate isomerase	18301.1	10738.8
EC:5.3.1.8	Mannose-6-phosphate isomerase	15622.2	8577.09
EC:5.3.1.9	Glucose-6-phosphate isomerase	16478.8	10519.3
EC:5.3.2.5	2,3-diketo-5-methylthiopentyl-1-phosphate enolase	96	92
EC:5.3.2.6	2-hydroxymuconate tautomerase	23728.7	2731.37
EC:5.3.2.8	4-oxalomesaconate tautomerase	10750	0
EC:5.3.3.10	5-carboxymethyl-2-hydroxymuconate Delta-isomerase	24	2026.2
EC:5.3.3.14	Trans-2-decenoyl-[acyl-carrier-protein] isomerase	10752	4732
EC:5.3.3.17	Trans-2,3-dihydro-3-hydroxyanthranilate isomerase	7	427
EC:5.3.3.18	2-(1,2-epoxy-1,2-dihydrophenyl)acetyl-CoA isomerase	1116.88	2486.25
EC:5.3.3.2	Isopentenyl-diphosphate Delta-isomerase	11758.1	1557.9
EC:5.3.3.3	Vinylacetyl-CoA Delta-isomerase	1360.76	1095.5
EC:5.3.3.4	Muconolactone Delta-isomerase	9	1231
EC:5.3.3.8	Dodecenoyl-CoA isomerase	10745	1247.2
EC:5.3.4.1	Protein disulfide-isomerase	10817	6837.4
EC:5.3.99.10	Thiazole tautomerase	130	92
EC:5.3.99.11	2-keto-myo-inositol isomerase	86.48	37.46
EC:5.4.1.3	2-methylfumaryl-CoA isomerase	5	0
EC:5.4.2.10	Phosphoglucosamine mutase	14088	8083.56
EC:5.4.2.11	Phosphoglycerate mutase (2,3-diphosphoglycerate-dependent)	14298.3	3344.17
EC:5.4.2.12	Phosphoglycerate mutase (2,3-diphosphoglycerate-independent)	34873	17316.8
EC:5.4.2.2	Phosphoglucomutase (alpha-D-glucose-1,6-bisphosphate-dependent)	17432.4	10525.6
EC:5.4.2.6	Beta-phosphoglucomutase	11088.8	227.67
EC:5.4.2.7	Phosphopentomutase	13215	1354.19
EC:5.4.2.8	Phosphomannomutase	25231.6	10863.8
EC:5.4.2.9	Phosphoenolpyruvate mutase	1995.5	760
EC:5.4.3.2	Lysine 2,3-aminomutase	4428.25	1783.72
EC:5.4.3.3	Beta-lysine 5,6-aminomutase	427.48	241.46
EC:5.4.3.5	D-ornithine 4,5-aminomutase	404	240
EC:5.4.3.8	Glutamate-1-semialdehyde 2,1-aminomutase	13897	7444.67
EC:5.4.4.2	Isochorismate synthase	13115	2712.25
EC:5.4.99.1	Methylaspartate mutase	1913.24	1991.96
EC:5.4.99.12	tRNA pseudouridine(38-40) synthase	17216	10237.8
EC:5.4.99.15	(1->4)-alpha-D-glucan 1-alpha-D-glucosylmutase	11155	737.5
EC:5.4.99.16	Maltose alpha-D-glucosyltransferase	2317.5	762.5
EC:5.4.99.17	Squalene--hopene cyclase	149	196
EC:5.4.99.18	5-(carboxyamino)imidazole ribonucleotide mutase	18447.5	9636.56
EC:5.4.99.19	16S rRNA pseudouridine(516) synthase	12559.1	8144.23
EC:5.4.99.2	Methylmalonyl-CoA mutase	7091.48	10057.9
EC:5.4.99.20	23S rRNA pseudouridine(2457) synthase	10780	5213.2
EC:5.4.99.21	23S rRNA pseudouridine(2604) synthase	11487.4	10433.6
EC:5.4.99.22	23S rRNA pseudouridine(2605) synthase	16244.2	13497.9
EC:5.4.99.23	23S rRNA pseudouridine(1911/1915/1917) synthase	23651.8	14439.7
EC:5.4.99.24	23S rRNA pseudouridine(955/2504/2580) synthase	13143.9	7097.77
EC:5.4.99.25	tRNA pseudouridine(55) synthase	16301.7	9634.89
EC:5.4.99.26	tRNA pseudouridine(65) synthase	10903	3928
EC:5.4.99.27	tRNA pseudouridine(13) synthase	10877	3954.67
EC:5.4.99.28	tRNA pseudouridine(32) synthase	21526.7	8719.6
EC:5.4.99.29	23S rRNA pseudouridine(746) synthase	21526.7	8719.6
EC:5.4.99.5	Chorismate mutase	39618.1	10595.9
EC:5.4.99.58	Methylornithine synthase	1150.21	84.92
EC:5.4.99.60	Cobalt-precorrin-8 methylmutase	2609.87	986.86
EC:5.4.99.61	Precorrin-8X methylmutase	2609.87	986.86
EC:5.4.99.62	D-ribose pyranase	11536.1	641.98
EC:5.4.99.9	UDP-galactopyranose mutase	2683.88	992.75
EC:5.5.1.1	Muconate cycloisomerase	9	1231
EC:5.5.1.19	Lycopene beta-cyclase	139	34
EC:5.5.1.2	3-carboxy-cis,cis-muconate cycloisomerase	4	1222.2
EC:5.5.1.4	Inositol-3-phosphate synthase	2044.16	12.84
EC:5.99.1.2	DNA topoisomerase	35729.4	15087
EC:5.99.1.3	DNA topoisomerase (ATP-hydrolyzing)	35882	20272
EC:6.1.1.1	Tyrosine--tRNA ligase	16650.5	10555.1
EC:6.1.1.10	Methionine--tRNA ligase	16631	10011.6
EC:6.1.1.11	Serine--tRNA ligase	16575.3	9652.12
EC:6.1.1.12	Aspartate--tRNA ligase	17048.5	9707.56
EC:6.1.1.13	D-alanine--poly(phosphoribitol) ligase	22487	2465.78
EC:6.1.1.14	Glycine--tRNA ligase	28691.3	14746.4
EC:6.1.1.15	Proline--tRNA ligase	16658.5	10123.6
EC:6.1.1.16	Cysteine--tRNA ligase	17072	10105.6
EC:6.1.1.17	Glutamate--tRNA ligase	15419.5	10437.2
EC:6.1.1.18	Glutamine--tRNA ligase	16369.6	8774.96
EC:6.1.1.19	Arginine--tRNA ligase	16754	9739.56
EC:6.1.1.2	Tryptophan--tRNA ligase	16478	9663.56
EC:6.1.1.20	Phenylalanine--tRNA ligase	33438	19322.4
EC:6.1.1.21	Histidine--tRNA ligase	16467	9981.56
EC:6.1.1.22	Asparagine--tRNA ligase	16113.5	6820.19
EC:6.1.1.23	Aspartate--tRNA(Asn) ligase	596.42	911
EC:6.1.1.24	Glutamate--tRNA(Gln) ligase	1362.12	376.62
EC:6.1.1.26	Pyrrolysine--tRNA(Pyl) ligase	131.33	1.67
EC:6.1.1.27	O-phosphoserine--tRNA ligase	131.33	1.67
EC:6.1.1.3	Threonine--tRNA ligase	16683.8	10068.3
EC:6.1.1.4	Leucine--tRNA ligase	16433	9167.56
EC:6.1.1.5	Isoleucine--tRNA ligase	16919.8	9671.29
EC:6.1.1.6	Lysine--tRNA ligase	27582.9	15148.9
EC:6.1.1.7	Alanine--tRNA ligase	17621.2	10782.8
EC:6.1.1.9	Valine--tRNA ligase	16433	10105.6
EC:6.1.2.1	D-alanine--(R)-lactate ligase	0	2
EC:6.2.1.1	Acetate--CoA ligase	16208.8	10966.3
EC:6.2.1.13	Acetate--CoA ligase (ADP-forming)	5.33	1.67
EC:6.2.1.14	6-carboxyhexanoate--CoA ligase	144.74	45.73
EC:6.2.1.16	Acetoacetate--CoA ligase	24	2
EC:6.2.1.17	Propionate--CoA ligase	24	442
EC:6.2.1.20	Long-chain-fatty-acid--[acyl-carrier-protein] ligase	10765.7	779
EC:6.2.1.22	[Citrate (pro-3S)-lyase] ligase	11729.4	708.03
EC:6.2.1.25	Benzoate--CoA ligase	233	427
EC:6.2.1.26	o-succinylbenzoate--CoA ligase	13068	776.25
EC:6.2.1.3	Long-chain-fatty-acid--CoA ligase	33655	14543.4
EC:6.2.1.30	Phenylacetate--CoA ligase	9460.97	4066.2
EC:6.2.1.32	Anthranilate--CoA ligase	0	427
EC:6.2.1.34	Trans-feruloyl-CoA synthase	0	385
EC:6.2.1.5	Succinate--CoA ligase (ADP-forming)	29496.6	16612.4
EC:6.3.1.1	Aspartate--ammonia ligase	3003.5	1791.46
EC:6.3.1.10	Adenosylcobinamide-phosphate synthase	4693.87	3300.86
EC:6.3.1.11	Glutamate--putrescine ligase	10745	837.2
EC:6.3.1.12	D-aspartate ligase	0	9.5
EC:6.3.1.13	ligase	0	283.5
EC:6.3.1.2	Glutamate--ammonia ligase	21673	19980.5
EC:6.3.1.5	NAD(+) synthase	12156.7	377.23
EC:6.3.2.1	Pantoate--beta-alanine ligase (AMP-forming)	15482.2	8108.39
EC:6.3.2.10	UDP-N-acetylmuramoyl-tripeptide--D-alanyl-D-alanine ligase	16439.5	9682.62
EC:6.3.2.12	Dihydrofolate synthase	16310.2	9685.89
EC:6.3.2.13	UDP-N-acetylmuramoyl-L-alanyl-D-glutamate--2,6-diaminopimelate ligase	16469.7	10093.9
EC:6.3.2.17	Tetrahydrofolate synthase	16310.2	9685.89
EC:6.3.2.2	Glutamate--cysteine ligase	10849	6865.2
EC:6.3.2.29	Cyanophycin synthase (L-aspartate-adding)	1131.3	1331.57
EC:6.3.2.3	Glutathione synthase	10785	6418.2
EC:6.3.2.30	Cyanophycin synthase (L-arginine-adding)	1131.3	1331.57
EC:6.3.2.31	Coenzyme F420-0:L-glutamate ligase	145.83	11.17
EC:6.3.2.32	Coenzyme gamma-F420-2:alpha-L-glutamate ligase	182	5
EC:6.3.2.33	Tetrahydrosarcinapterin synthase	131.33	1.67
EC:6.3.2.34	Coenzyme F420-1:gamma-L-glutamate ligase	145.83	11.17
EC:6.3.2.35	D-alanine--D-serine ligase	61	3
EC:6.3.2.36	4-phosphopantoate--beta-alanine ligase	131.33	1.67
EC:6.3.2.4	D-alanine--D-alanine ligase	27630.8	9558.79
EC:6.3.2.43	[Lysine-biosynthesis-protein LysW]--L-2-aminoadipate ligase	9.5	25
EC:6.3.2.5	Phosphopantothenate--cysteine ligase	16939	9722.56
EC:6.3.2.6	Phosphoribosylaminoimidazolesuccinocarboxamide synthase	16430.5	9663.56
EC:6.3.2.8	UDP-N-acetylmuramate--L-alanine ligase	16444.5	10439.1
EC:6.3.2.9	UDP-N-acetylmuramoyl-L-alanine--D-glutamate ligase	16348.7	9634.89
EC:6.3.3.1	Phosphoribosylformylglycinamidine cyclo-ligase	14530.5	10415.6
EC:6.3.3.2	5-formyltetrahydrofolate cyclo-ligase	16125.7	9484.89
EC:6.3.3.3	Dethiobiotin synthase	22773.3	6418.39
EC:6.3.4.13	Phosphoribosylamine--glycine ligase	16433.5	11203.6
EC:6.3.4.14	Biotin carboxylase	16035	10446.8
EC:6.3.4.15	Biotin--[acetyl-CoA-carboxylase] ligase	16433	9636.56
EC:6.3.4.18	5-(carboxyamino)imidazole ribonucleotide synthase	11049	6792.7
EC:6.3.4.19	tRNA(Ile)-lysidine synthetase	15896.2	9704.89
EC:6.3.4.2	CTP synthase (glutamine hydrolyzing)	16433	9159.67
EC:6.3.4.20	7-cyano-7-deazaguanine synthase	14787.5	8995.03
EC:6.3.4.21	Nicotinate phosphoribosyltransferase	14334.4	5867.81
EC:6.3.4.22	tRNA(Ile)(2)-agmatinylcytidine synthase	131.33	1.67
EC:6.3.4.23	Formate--phosphoribosylaminoimidazolecarboxamide ligase	388.66	3.34
EC:6.3.4.3	Formate--tetrahydrofolate ligase	5115.66	2808.17
EC:6.3.4.4	Adenylosuccinate synthase	16393	10324.6
EC:6.3.4.5	Argininosuccinate synthase	16079	9513.56
EC:6.3.4.6	Urea carboxylase	10745	3323.4
EC:6.3.5.1	NAD(+) synthase (glutamine-hydrolyzing)	4664.66	9369
EC:6.3.5.10	Adenosylcobyric acid synthase (glutamine-hydrolyzing)	4019.54	3298.86
EC:6.3.5.11	Cobyrinate a,c-diamide synthase (glutamine-hydrolyzing)	5769.58	1785.78
EC:6.3.5.2	GMP synthase (glutamine-hydrolyzing)	27321.4	16702.9
EC:6.3.5.3	Phosphoribosylformylglycinamidine synthase	17911.5	12000.9
EC:6.3.5.4	Asparagine synthase (glutamine-hydrolyzing)	18658.9	14275.1
EC:6.3.5.5	Carbamoyl-phosphate synthase (glutamine-hydrolyzing)	36703.3	21139.4
EC:6.3.5.6	Asparaginyl-tRNA synthase (glutamine-hydrolyzing)	21072.6	18830
EC:6.3.5.7	Glutaminyl-tRNA synthase (glutamine-hydrolyzing)	21429.3	18833.3
EC:6.3.5.9	Hydrogenobyrinic acid a,c-diamide synthase (glutamine-hydrolyzing)	5769.58	1785.78
EC:6.4.1.1	Pyruvate carboxylase	6138.8	2988.8
EC:6.4.1.2	Acetyl-CoA carboxylase	43604.4	25863.6
EC:6.4.1.3	Propionyl-CoA carboxylase	2450.5	4636.2
EC:6.4.1.4	Methylcrotonoyl-CoA carboxylase	446	13172.4
EC:6.4.1.5	Geranoyl-CoA carboxylase	0	2444.4
EC:6.5.1.1	DNA ligase (ATP)	1589.06	3417.64
EC:6.5.1.2	DNA ligase (NAD(+))	27057.2	9659.89
EC:6.5.1.3	RNA ligase (ATP)	783.83	1568.87
EC:6.5.1.4	RNA 3'-terminal-phosphate cyclase (ATP)	131.33	1.67
EC:6.5.1.6	DNA ligase (ATP or NAD(+))	305.49	1258.01
EC:6.5.1.7	DNA ligase (ATP, ADP or GTP)	305.49	1258.01
EC:6.6.1.1	Magnesium chelatase	573.81	99.13
EC:6.6.1.2	Cobaltochelatase	505.99	1583.01
